# Supplementary material for: Clinical Videoconferencing as eHealth: A Critical-Realist Review and Qualitative Meta-Synthesis
Source: J Med Internet Res. 2018 Oct 25;20(10):e282. doi: 10.2196/jmir.8497 (PMC6231801; doi:10.2196/jmir.8497)
Supplement: Multimedia Appendix 1 [file jmir_v20i10e282_app1.mht]

From: "Lagret av Internet Explorer 11"
Subject: Characteristics of Video Conference Use in Different Clinical Areas 2010 - 2015: A review of primary studies
Date: Tue, 1 Mar 2016 12:33:24 +0100
MIME-Version: 1.0
Content-Type: multipart/related;
	type="text/html";
	boundary="----=_NextPart_000_0000_01D173B6.8C52BE10"
X-MimeOLE: Produced By Microsoft MimeOLE V6.1.7601.17609

This is a multi-part message in MIME format.

------=_NextPart_000_0000_01D173B6.8C52BE10
Content-Type: text/html;
	charset="utf-8"
Content-Transfer-Encoding: quoted-printable
Content-Location: https://docs.google.com/forms/d/1maWV7Zu1ntC8OC3tr7poP7krYx--NGt-8dzxsXH0rdE/printform

=EF=BB=BF<!DOCTYPE HTML>
<!DOCTYPE html PUBLIC "-//W3C//DTD HTML 4.01//EN" =
"http://www.w3.org/TR/html4/strict.dtd"><HTML><HEAD><META=20
content=3D"IE=3D10.0000" http-equiv=3D"X-UA-Compatible">
 <LINK =
href=3D"https://ssl.gstatic.com/docs/spreadsheets/forms/favicon_qp2.png" =

rel=3D"shortcut icon" type=3D"image/x-icon">=20
<META http-equiv=3D"Content-type" content=3D"text/html; =
charset=3Dutf-8">=20
<META http-equiv=3D"X-UA-Compatible" content=3D"IE=3D10; chrome=3D1;">=20
<META name=3D"fragment" content=3D"!">=20
<META name=3D"viewport" content=3D"width=3Ddevice-width"> =
<TITLE>Characteristics of=20
Video Conference Use in Different Clinical Areas 2010 - 2015: A review =
of=20
primary studies</TITLE> <LINK =
href=3D"https://fonts.googleapis.com/css?family=3DRoboto:400,700"=20
rel=3D"stylesheet" type=3D"text/css"> <LINK =
href=3D"https://docs.google.com/static/forms/client/css/1260745759-formvi=
ew_st_ltr.css"=20
rel=3D"stylesheet" type=3D"text/css"> <LINK =
href=3D"https://docs.google.com/static/forms/client/css/3883145868-printa=
ble_formview_st_ltr.css"=20
rel=3D"stylesheet" type=3D"text/css"> <LINK =
href=3D"https://docs.google.com/static/forms/client/css/3145455273-mobile=
_formview_st_ltr.css"=20
rel=3D"stylesheet" type=3D"text/css" media=3D"screen and =
(max-device-width: 721px)">=20
<SCRIPT type=3D"text/javascript">=0A=
          /**=0A=
 * @license=0A=
 *=0A=
 * H5F 1.1.1=0A=
 * See https://github.com/ryanseddon/H5F/ for details.=0A=
 *=0A=
 * Copyright (c) 2013 Ryan Seddon=0A=
 *=0A=
 * Permission is hereby granted, free of charge, to any person=0A=
 * obtaining a copy of this software and associated documentation=0A=
 * files (the "Software"), to deal in the Software without=0A=
 * restriction, including without limitation the rights to use,=0A=
 * copy, modify, merge, publish, distribute, sublicense, and/or sell=0A=
 * copies of the Software, and to permit persons to whom the=0A=
 * Software is furnished to do so, subject to the following=0A=
 * conditions:=0A=
 *=0A=
 * The above copyright notice and this permission notice shall be=0A=
 * included in all copies or substantial portions of the Software.=0A=
 *=0A=
 * THE SOFTWARE IS PROVIDED "AS IS", WITHOUT WARRANTY OF ANY KIND,=0A=
 * EXPRESS OR IMPLIED, INCLUDING BUT NOT LIMITED TO THE WARRANTIES=0A=
 * OF MERCHANTABILITY, FITNESS FOR A PARTICULAR PURPOSE AND=0A=
 * NONINFRINGEMENT. IN NO EVENT SHALL THE AUTHORS OR COPYRIGHT=0A=
 * HOLDERS BE LIABLE FOR ANY CLAIM, DAMAGES OR OTHER LIABILITY,=0A=
 * WHETHER IN AN ACTION OF CONTRACT, TORT OR OTHERWISE, ARISING=0A=
 * FROM, OUT OF OR IN CONNECTION WITH THE SOFTWARE OR THE USE OR=0A=
 * OTHER DEALINGS IN THE SOFTWARE.=0A=
 */=0A=
(function(e,t){"function"=3D=3Dtypeof =
define&&define.amd?define(t):"object"=3D=3Dtypeof =
module&&module.exports?module.exports=3Dt():e.H5F=3Dt()})(this,function()=
{var =
e,t,a,i,n,r,l,s,o,u,d,c,v,p,f,m,b,h,g,y,w,C,N,A,E,$,x=3Ddocument,k=3Dx.cr=
eateElement("input"),q=3D/^[a-zA-Z0-9.!#$%&'*+-\/=3D?\^_`{|}~-]+@[a-zA-Z0=
-9-]+(?:\.[a-zA-Z0-9-]+)*$/,M=3D/[a-z][\-\.+a-z]*:\/\//i,L=3D/^(input|sel=
ect|textarea)$/i;return r=3Dfunction(e,t){var =
a=3D!e.nodeType||!1,i=3D{validClass:"valid",invalidClass:"error",required=
Class:"required",placeholderClass:"placeholder",onSubmit:Function.prototy=
pe,onInvalid:Function.prototype};if("object"=3D=3Dtypeof t)for(var r in =
i)t[r]=3D=3D=3Dvoid 0&&(t[r]=3Di[r]);if(n=3Dt||i,a)for(var =
s=3D0,o=3De.length;o>s;s++)l(e[s]);else l(e)},l=3Dfunction(a){var =
i,r=3Da.elements,l=3Dr.length,c=3D!!a.attributes.novalidate;if(g(a,"inval=
id",o,!0),g(a,"blur",o,!0),g(a,"input",o,!0),g(a,"keyup",o,!0),g(a,"focus=
",o,!0),g(a,"change",o,!0),g(a,"click",u,!0),g(a,"submit",function(i){ret=
urn e=3D!0,t||c||a.checkValidity()?(n.onSubmit.call(a,i),void =
0):(w(i),void 0)},!1),!v())for(a.checkValidity=3Dfunction(){return =
d(a)};l--;)i=3D!!r[l].attributes.required,"fieldset"!=3D=3Dr[l].nodeName.=
toLowerCase()&&s(r[l])},s=3Dfunction(e){var =
t=3De,a=3Dh(t),n=3D{type:t.getAttribute("type"),pattern:t.getAttribute("p=
attern"),placeholder:t.getAttribute("placeholder")},r=3D/^(email|url)$/i,=
l=3D/^(input|keyup)$/i,s=3Dr.test(n.type)?n.type:n.pattern?n.pattern:!1,o=
=3Dp(t,s),u=3Dm(t,"step"),v=3Dm(t,"min"),b=3Dm(t,"max"),g=3D!(""=3D=3D=3D=
t.validationMessage||void =
0=3D=3D=3Dt.validationMessage);t.checkValidity=3Dfunction(){return =
d.call(this,t)},t.setCustomValidity=3Dfunction(e){c.call(t,e)},t.validity=
=3D{valueMissing:a,patternMismatch:o,rangeUnderflow:v,rangeOverflow:b,ste=
pMismatch:u,customError:g,valid:!(a||o||u||v||b||g)},n.placeholder&&!l.te=
st(i)&&f(t)},o=3Dfunction(e){var =
t=3DC(e)||e,a=3D/^(input|keyup|focusin|focus|change)$/i,r=3D/^(submit|ima=
ge|button|reset)$/i,l=3D/^(checkbox|radio)$/i,u=3D!0;!L.test(t.nodeName)|=
|r.test(t.type)||r.test(t.nodeName)||(i=3De.type,v()||s(t),t.validity.val=
id&&(""!=3D=3Dt.value||l.test(t.type))||t.value!=3D=3Dt.getAttribute("pla=
ceholder")&&t.validity.valid?(A(t,[n.invalidClass,n.requiredClass]),N(t,n=
.validClass)):a.test(i)?t.validity.valueMissing&&A(t,[n.requiredClass,n.i=
nvalidClass,n.validClass]):t.validity.valueMissing?(A(t,[n.invalidClass,n=
.validClass]),N(t,n.requiredClass)):t.validity.valid||(A(t,[n.validClass,=
n.requiredClass]),N(t,n.invalidClass)),"input"=3D=3D=3Di&&u&&(y(t.form,"k=
eyup",o,!0),u=3D!1))},d=3Dfunction(t){var =
a,i,r,l,s,u=3D!1;if("form"=3D=3D=3Dt.nodeName.toLowerCase()){a=3Dt.elemen=
ts;for(var =
d=3D0,c=3Da.length;c>d;d++)i=3Da[d],r=3D!!i.attributes.disabled,l=3D!!i.a=
ttributes.required,s=3D!!i.attributes.pattern,"fieldset"!=3D=3Di.nodeName=
.toLowerCase()&&!r&&(l||s&&l)&&(o(i),i.validity.valid||u||(e&&i.focus(),u=
=3D!0,n.onInvalid.call(t,i)));return!u}return =
o(t),t.validity.valid},c=3Dfunction(e){var =
t=3Dthis;t.validationMessage=3De},u=3Dfunction(e){var =
a=3DC(e);a.attributes.formnovalidate&&"submit"=3D=3D=3Da.type&&(t=3D!0)},=
v=3Dfunction(){return =
E(k,"validity")&&E(k,"checkValidity")},p=3Dfunction(e,t){if("email"=3D=3D=
=3Dt)return!q.test(e.value);if("url"=3D=3D=3Dt)return!M.test(e.value);if(=
t){var i=3De.getAttribute("placeholder"),n=3De.value;return =
a=3DRegExp("^(?:"+t+")$"),n=3D=3D=3Di?!1:""=3D=3D=3Dn?!1:!a.test(e.value)=
}return!1},f=3Dfunction(e){var =
t=3D{placeholder:e.getAttribute("placeholder")},a=3D/^(focus|focusin|subm=
it)$/i,r=3D/^(input|textarea)$/i,l=3D/^password$/i,s=3D!!("placeholder"in=
 =
k);s||!r.test(e.nodeName)||l.test(e.type)||(""!=3D=3De.value||a.test(i)?e=
.value=3D=3D=3Dt.placeholder&&a.test(i)&&(e.value=3D"",A(e,n.placeholderC=
lass)):(e.value=3Dt.placeholder,g(e.form,"submit",function(){i=3D"submit"=
,f(e)},!0),N(e,n.placeholderClass)))},m=3Dfunction(e,t){var =
a=3DparseInt(e.getAttribute("min"),10)||0,i=3DparseInt(e.getAttribute("ma=
x"),10)||!1,n=3DparseInt(e.getAttribute("step"),10)||1,r=3DparseInt(e.val=
ue,10),l=3D(r-a)%n;return =
h(e)||isNaN(r)?"number"=3D=3D=3De.getAttribute("type")?!0:!1:"step"=3D=3D=
=3Dt?e.getAttribute("step")?0!=3D=3Dl:!1:"min"=3D=3D=3Dt?e.getAttribute("=
min")?a>r:!1:"max"=3D=3D=3Dt?e.getAttribute("max")?r>i:!1:void =
0},b=3Dfunction(e){var t=3D!!e.attributes.required;return =
t?h(e):!1},h=3Dfunction(e){var =
t=3De.getAttribute("placeholder"),a=3D/^(checkbox|radio)$/i,i=3D!!e.attri=
butes.required;return!(!i||""!=3D=3De.value&&e.value!=3D=3Dt&&(!a.test(e.=
type)||$(e)))},g=3Dfunction(e,t,a,i){E(window,"addEventListener")?e.addEv=
entListener(t,a,i):E(window,"attachEvent")&&window.event!=3D=3Dvoid =
0&&("blur"=3D=3D=3Dt?t=3D"focusout":"focus"=3D=3D=3Dt&&(t=3D"focusin"),e.=
attachEvent("on"+t,a))},y=3Dfunction(e,t,a,i){E(window,"removeEventListen=
er")?e.removeEventListener(t,a,i):E(window,"detachEvent")&&window.event!=3D=
=3Dvoid =
0&&e.detachEvent("on"+t,a)},w=3Dfunction(e){e=3De||window.event,e.stopPro=
pagation&&e.preventDefault?(e.stopPropagation(),e.preventDefault()):(e.ca=
ncelBubble=3D!0,e.returnValue=3D!1)},C=3Dfunction(e){return =
e=3De||window.event,e.target||e.srcElement},N=3Dfunction(e,t){var =
a;e.className?(a=3DRegExp("(^|\\s)"+t+"(\\s|$)"),a.test(e.className)||(e.=
className+=3D" "+t)):e.className=3Dt},A=3Dfunction(e,t){var =
a,i,n=3D"object"=3D=3Dtypeof =
t?t.length:1,r=3Dn;if(e.className)if(e.className=3D=3D=3Dt)e.className=3D=
"";else =
for(;n--;)a=3DRegExp("(^|\\s)"+(r>1?t[n]:t)+"(\\s|$)"),i=3De.className.ma=
tch(a),i&&3=3D=3D=3Di.length&&(e.className=3De.className.replace(a,i[1]&&=
i[2]?" ":""))},E=3Dfunction(e,t){var a=3Dtypeof =
e[t],i=3DRegExp("^function|object$","i");return!!(i.test(a)&&e[t]||"unkno=
wn"=3D=3D=3Da)},$=3Dfunction(e){for(var =
t=3Ddocument.getElementsByName(e.name),a=3D0;t.length>a;a++)if(t[a].check=
ed)return!0;return!1},{setup:r}});=0A=
=0A=
        </SCRIPT>
 <LINK =
href=3D"https://docs.google.com/forms/d/1maWV7Zu1ntC8OC3tr7poP7krYx--NGt-=
8dzxsXH0rdE/oembed?url=3Dhttps://docs.google.com/forms/d/1maWV7Zu1ntC8OC3=
tr7poP7krYx--NGt-8dzxsXH0rdE/viewform&amp;format=3Dxml"=20
rel=3D"alternate" type=3D"text/xml+oembed">=20
<META content=3D"Characteristics of Video Conference Use in Different =
Clinical Areas 2010 - 2015: A review of primary studies"=20
property=3D"og:title">
<META content=3D"article" property=3D"og:type">
<META content=3D"Google Docs" property=3D"og:site_name">
<META =
content=3D"https://docs.google.com/forms/d/1maWV7Zu1ntC8OC3tr7poP7krYx--N=
Gt-8dzxsXH0rdE/viewform?usp=3Dembed_facebook"=20
property=3D"og:url">
<META =
content=3D"https://lh4.googleusercontent.com/3pcIMcRt22tk4yuRRfW1Mgp7Q0s9=
LNyZHZ2hjxSynsb_VTIRTqztub2njiBqlstROQA=3Dw1200-h630-p"=20
property=3D"og:image">
<META content=3D"1200" property=3D"og:image:width">
<META content=3D"630" property=3D"og:image:height">
<META name=3D"twitter:site" content=3D"@googledocs">
<META name=3D"twitter:card" content=3D"summary_large_image">
<META name=3D"twitter:image" =
content=3D"https://lh4.googleusercontent.com/3pcIMcRt22tk4yuRRfW1Mgp7Q0s9=
LNyZHZ2hjxSynsb_VTIRTqztub2njiBqlstROQA=3Dw435-h251-p-b1-c0x00999999">
<META name=3D"twitter:title" content=3D"Characteristics of Video =
Conference Use in Different Clinical Areas 2010 - 2015: A review of =
primary studies">
<META name=3D"twitter:description" content=3D"">=20
<META name=3D"GENERATOR" content=3D"MSHTML 11.00.9600.18212"></HEAD>=20
<BODY class=3D"ss-base-body" dir=3D"ltr" onload=3D"window.print()">
<DIV itemtype=3D"http://schema.org/CreativeWork/FormObject" =
itemscope=3D"">
<META content=3D"Characteristics of Video Conference Use in Different =
Clinical Areas 2010 - 2015: A review of primary studies"=20
itemprop=3D"name">=20
<META =
content=3D"https://docs.google.com/forms/d/1maWV7Zu1ntC8OC3tr7poP7krYx--N=
Gt-8dzxsXH0rdE/viewform"=20
itemprop=3D"url">=20
<META =
content=3D"https://docs.google.com/forms/d/1maWV7Zu1ntC8OC3tr7poP7krYx--N=
Gt-8dzxsXH0rdE/viewform?embedded=3Dtrue"=20
itemprop=3D"embedUrl">=20
<META =
content=3D"https://ssl.gstatic.com/docs/spreadsheets/forms/favicon_qp2.pn=
g"=20
itemprop=3D"faviconUrl">=20
<DIV class=3D"ss-form-container">
<DIV class=3D"ss-header-image-container">
<DIV class=3D"ss-header-image-image">
<DIV class=3D"ss-header-image-sizer"></DIV></DIV></DIV>
<DIV class=3D"ss-top-of-page">
<DIV class=3D"ss-form-heading">
<H1 class=3D"ss-form-title" dir=3D"ltr">Characteristics of Video =
Conference Use in=20
Different Clinical Areas 2010 - 2015: A review of primary studies</H1>
<DIV class=3D"ss-required-asterisk" aria-hidden=3D"true">*=20
Required</DIV></DIV></DIV>
<DIV class=3D"ss-form">
<FORM id=3D"ss-form" onsubmit=3D"" action=3D"" method=3D"GET" =
target=3D"_self">
<OL class=3D"ss-question-list" role=3D"list" style=3D"padding-left: =
0px;">
  <DIV class=3D"ss-form-question errorbox-good" role=3D"listitem">
  <DIV class=3D"ss-item ss-item-required ss-text" dir=3D"auto">
  <DIV class=3D"ss-form-entry"><LABEL class=3D"ss-q-item-label" =
for=3D"entry_1078297311">
  <DIV class=3D"ss-q-title">First author and title <LABEL =
aria-label=3D"(Required field)"=20
  for=3D"itemView.getDomIdToLabel()"></LABEL> <SPAN =
class=3D"ss-required-asterisk"=20
  aria-hidden=3D"true">*</SPAN></DIV>
  <DIV class=3D"ss-q-help ss-secondary-text" dir=3D"auto"></DIV></LABEL> =

<INPUT name=3D"entry.1078297311" title=3D"" class=3D"ss-q-short" =
id=3D"entry_1078297311" aria-required=3D"true" dir=3D"auto" =
aria-label=3D"First author and title  " required=3D"" type=3D"text">=20
  <DIV class=3D"error-message" id=3D"335428470_errorMessage"></DIV>
  <DIV class=3D"required-message">This is a required=20
  question</DIV></DIV></DIV></DIV>
  <DIV class=3D"ss-form-question errorbox-good" role=3D"listitem">
  <DIV class=3D"ss-item ss-item-required ss-text" dir=3D"auto">
  <DIV class=3D"ss-form-entry"><LABEL class=3D"ss-q-item-label" =
for=3D"entry_1819842554">
  <DIV class=3D"ss-q-title">Year published <LABEL =
aria-label=3D"(Required field)"=20
  for=3D"itemView.getDomIdToLabel()"></LABEL> <SPAN =
class=3D"ss-required-asterisk"=20
  aria-hidden=3D"true">*</SPAN></DIV>
  <DIV class=3D"ss-q-help ss-secondary-text" dir=3D"auto"></DIV></LABEL> =

<INPUT name=3D"entry.1819842554" title=3D"" class=3D"ss-q-short" =
id=3D"entry_1819842554" aria-required=3D"true" dir=3D"auto" =
aria-label=3D"Year published  " required=3D"" type=3D"text">=20
  <DIV class=3D"error-message" id=3D"452977087_errorMessage"></DIV>
  <DIV class=3D"required-message">This is a required=20
  question</DIV></DIV></DIV></DIV>
  <DIV class=3D"ss-form-question errorbox-good" role=3D"listitem">
  <DIV class=3D"ss-item ss-item-required ss-text" dir=3D"auto">
  <DIV class=3D"ss-form-entry"><LABEL class=3D"ss-q-item-label" =
for=3D"entry_1910181176">
  <DIV class=3D"ss-q-title">Please report methods used in case studies =
<LABEL=20
  aria-label=3D"(Required field)" =
for=3D"itemView.getDomIdToLabel()"></LABEL> <SPAN=20
  class=3D"ss-required-asterisk" aria-hidden=3D"true">*</SPAN></DIV>
  <DIV class=3D"ss-q-help ss-secondary-text" dir=3D"auto"></DIV></LABEL> =

<INPUT name=3D"entry.1910181176" title=3D"" class=3D"ss-q-short" =
id=3D"entry_1910181176" aria-required=3D"true" dir=3D"auto" =
aria-label=3D"Please report methods used in case studies  " =
required=3D"" type=3D"text">=20
  <DIV class=3D"error-message" id=3D"645155207_errorMessage"></DIV>
  <DIV class=3D"required-message">This is a required=20
  question</DIV></DIV></DIV></DIV>
  <DIV class=3D"ss-form-question errorbox-good" role=3D"listitem">
  <DIV class=3D"ss-item ss-item-required ss-text" dir=3D"auto">
  <DIV class=3D"ss-form-entry"><LABEL class=3D"ss-q-item-label" =
for=3D"entry_1082521096">
  <DIV class=3D"ss-q-title">Clinical area (s) covered in case study =
<LABEL=20
  aria-label=3D"(Required field)" =
for=3D"itemView.getDomIdToLabel()"></LABEL> <SPAN=20
  class=3D"ss-required-asterisk" aria-hidden=3D"true">*</SPAN></DIV>
  <DIV class=3D"ss-q-help ss-secondary-text" dir=3D"auto"></DIV></LABEL> =

<INPUT name=3D"entry.1082521096" title=3D"" class=3D"ss-q-short" =
id=3D"entry_1082521096" aria-required=3D"true" dir=3D"auto" =
aria-label=3D"Clinical area (s) covered in case study  " required=3D"" =
type=3D"text">=20
  <DIV class=3D"error-message" id=3D"1845566104_errorMessage"></DIV>
  <DIV class=3D"required-message">This is a required=20
  question</DIV></DIV></DIV></DIV>
  <DIV class=3D"ss-form-question errorbox-good" role=3D"listitem">
  <DIV class=3D"ss-item ss-item-required ss-text" dir=3D"auto">
  <DIV class=3D"ss-form-entry"><LABEL class=3D"ss-q-item-label" =
for=3D"entry_1246483467">
  <DIV class=3D"ss-q-title">The video conference intervention or service =
included=20
  <LABEL aria-label=3D"(Required field)" =
for=3D"itemView.getDomIdToLabel()"></LABEL>=20
  <SPAN class=3D"ss-required-asterisk" =
aria-hidden=3D"true">*</SPAN></DIV>
  <DIV class=3D"ss-q-help ss-secondary-text" dir=3D"auto">Please copy =
the authors'=20
  description of the intervention or service </DIV></LABEL> <INPUT =
name=3D"entry.1246483467" title=3D"" class=3D"ss-q-short" =
id=3D"entry_1246483467" aria-required=3D"true" dir=3D"auto" =
aria-label=3D"The video conference intervention or service included =
Please copy the authors' description of the intervention or service  " =
required=3D"" type=3D"text">=20
  <DIV class=3D"error-message" id=3D"1975111718_errorMessage"></DIV>
  <DIV class=3D"required-message">This is a required=20
  question</DIV></DIV></DIV></DIV>
  <DIV class=3D"ss-form-question errorbox-good" role=3D"listitem">
  <DIV class=3D"ss-item ss-item-required ss-text" dir=3D"auto">
  <DIV class=3D"ss-form-entry"><LABEL class=3D"ss-q-item-label" =
for=3D"entry_926857880">
  <DIV class=3D"ss-q-title">Please specify; Did the paper address video =
conference=20
  as a stand alone service?  <LABEL aria-label=3D"(Required field)" =
for=3D"itemView.getDomIdToLabel()"></LABEL>=20
  <SPAN class=3D"ss-required-asterisk" =
aria-hidden=3D"true">*</SPAN></DIV>
  <DIV class=3D"ss-q-help ss-secondary-text" dir=3D"auto">Please copy =
the authors=20
  description if use equals the conduct of a videoconference by a set of =

  telecommunication technologies which allow two or more locations to=20
  communicate by simultaneous two-way video and audio transmissions =
designed to=20
  serve a conference or multiple locations rather than=20
  individuals.</DIV></LABEL> <INPUT name=3D"entry.926857880" title=3D"" =
class=3D"ss-q-short" id=3D"entry_926857880" aria-required=3D"true" =
dir=3D"auto" aria-label=3D"Please specify; Did the paper address video =
conference as a stand alone service?  Please copy the authors =
description if use equals the conduct of a videoconference by a set of =
telecommunication technologies which allow two or more locations to =
communicate by simultaneous two-way video and audio transmissions =
designed to serve a conference or multiple locations rather than =
individuals. " required=3D"" type=3D"text">=20
  <DIV class=3D"error-message" id=3D"621856575_errorMessage"></DIV>
  <DIV class=3D"required-message">This is a required=20
  question</DIV></DIV></DIV></DIV>
  <DIV class=3D"ss-form-question errorbox-good" role=3D"listitem">
  <DIV class=3D"ss-item ss-item-required ss-checkbox" dir=3D"auto">
  <DIV class=3D"ss-form-entry"><LABEL class=3D"ss-q-item-label" =
for=3D"entry_1259122653">
  <DIV class=3D"ss-q-title">Was video conference combined with =
additional=20
  technologies?  <LABEL aria-label=3D"(Required field)" =
for=3D"itemView.getDomIdToLabel()"></LABEL>=20
  <SPAN class=3D"ss-required-asterisk" =
aria-hidden=3D"true">*</SPAN></DIV>
  <DIV class=3D"ss-q-help ss-secondary-text" dir=3D"auto"></DIV></LABEL> =

  <DIV class=3D"ss-printable-hint" aria-hidden=3D"true">Check all that =
apply.</DIV>
  <UL class=3D"ss-choices ss-choices-required" role=3D"group" =
aria-label=3D"Was video conference combined with additional =
technologies?   ">
    <LI class=3D"ss-choice-item"><LABEL><SPAN =
class=3D"ss-choice-item-control goog-inline-block"><INPUT=20
    name=3D"entry.101247028" class=3D"ss-q-checkbox" =
id=3D"group_101247028_1" role=3D"checkbox"=20
    aria-required=3D"true" type=3D"checkbox" value=3D"Monitoring and =
transmission of vital signs (blood pressure, glucose etc)"></SPAN>=20
    <SPAN class=3D"ss-choice-label">Monitoring and transmission of vital =
signs=20
    (blood pressure, glucose etc)</SPAN> </LABEL></LI>
    <LI class=3D"ss-choice-item"><LABEL><SPAN =
class=3D"ss-choice-item-control goog-inline-block"><INPUT=20
    name=3D"entry.101247028" class=3D"ss-q-checkbox" =
id=3D"group_101247028_2" role=3D"checkbox"=20
    aria-required=3D"true" type=3D"checkbox"=20
    value=3D"Electronic self help tools"></SPAN> <SPAN=20
    class=3D"ss-choice-label">Electronic self help tools</SPAN> =
</LABEL></LI>
    <LI class=3D"ss-choice-item"><LABEL><SPAN =
class=3D"ss-choice-item-control goog-inline-block"><INPUT=20
    name=3D"entry.101247028" class=3D"ss-q-checkbox" =
id=3D"group_101247028_3" role=3D"checkbox"=20
    aria-required=3D"true" type=3D"checkbox" value=3D"Care technologies =
at patients home"></SPAN>=20
    <SPAN class=3D"ss-choice-label">Care technologies at patients =
home</SPAN>=20
    </LABEL></LI>
    <LI class=3D"ss-choice-item"><LABEL><SPAN =
class=3D"ss-choice-item-control goog-inline-block"><INPUT=20
    name=3D"entry.101247028" class=3D"ss-q-checkbox" =
id=3D"group_101247028_4" role=3D"checkbox"=20
    aria-required=3D"true" type=3D"checkbox" value=3D"Electronic =
messaging"></SPAN>=20
    <SPAN class=3D"ss-choice-label">Electronic messaging</SPAN> =
</LABEL></LI>
    <LI class=3D"ss-choice-item"><LABEL><SPAN =
class=3D"ss-choice-item-control goog-inline-block"><INPUT=20
    name=3D"entry.101247028" class=3D"ss-q-checkbox" =
id=3D"group_101247028_5" role=3D"checkbox"=20
    aria-required=3D"true" type=3D"checkbox" value=3D"Electronic health =
records/patient records"></SPAN>=20
    <SPAN class=3D"ss-choice-label">Electronic health records/patient=20
    records</SPAN> </LABEL></LI>
    <LI class=3D"ss-choice-item"><LABEL><SPAN =
class=3D"ss-choice-item-control goog-inline-block"><INPUT=20
    name=3D"entry.101247028" class=3D"ss-q-checkbox" =
id=3D"group_101247028_6" role=3D"checkbox"=20
    aria-required=3D"true" type=3D"checkbox"=20
    value=3D"X-rays, lab results, etc"></SPAN> <SPAN=20
    class=3D"ss-choice-label">X-rays, lab results, etc</SPAN> =
</LABEL></LI>
    <LI class=3D"ss-choice-item"><LABEL><SPAN =
class=3D"ss-choice-item-control goog-inline-block"><INPUT=20
    name=3D"entry.101247028" class=3D"ss-q-checkbox ss-q-other-toggle" =
id=3D"group_101247028_7"=20
    role=3D"checkbox" aria-required=3D"true" type=3D"checkbox" =
value=3D"__other_option__"></SPAN>=20
    <SPAN class=3D"ss-choice-label">Other:</SPAN></LABEL> <SPAN =
class=3D"ss-q-other-container goog-inline-block"><INPUT =
name=3D"entry.101247028.other_option_response" class=3D"ss-q-other" =
id=3D"entry_101247028_other_option_response" dir=3D"auto" =
aria-label=3D"Other" type=3D"text"></SPAN>=20
    </LI></UL>
  <DIV class=3D"error-message" id=3D"1259122653_errorMessage"></DIV>
  <DIV class=3D"required-message">This is a required=20
  question</DIV></DIV></DIV></DIV>
  <DIV class=3D"ss-form-question errorbox-good" role=3D"listitem">
  <DIV class=3D"ss-item ss-item-required ss-checkbox" dir=3D"auto">
  <DIV class=3D"ss-form-entry"><LABEL class=3D"ss-q-item-label" =
for=3D"entry_1244308717">
  <DIV class=3D"ss-q-title">Was video conference performed according to =
specified=20
  participatory or organisational arrangements? <LABEL =
aria-label=3D"(Required field)"=20
  for=3D"itemView.getDomIdToLabel()"></LABEL> <SPAN =
class=3D"ss-required-asterisk"=20
  aria-hidden=3D"true">*</SPAN></DIV>
  <DIV class=3D"ss-q-help ss-secondary-text" dir=3D"auto"></DIV></LABEL> =

  <DIV class=3D"ss-printable-hint" aria-hidden=3D"true">Check all that =
apply.</DIV>
  <UL class=3D"ss-choices ss-choices-required" role=3D"group" =
aria-label=3D"Was video conference performed according to specified =
participatory or organisational arrangements?  ">
    <LI class=3D"ss-choice-item"><LABEL><SPAN =
class=3D"ss-choice-item-control goog-inline-block"><INPUT=20
    name=3D"entry.214655809" class=3D"ss-q-checkbox" =
id=3D"group_214655809_1" role=3D"checkbox"=20
    aria-required=3D"true" type=3D"checkbox" value=3D"A network of =
heterogeneous participants"></SPAN>=20
    <SPAN class=3D"ss-choice-label">A network of heterogeneous =
participants</SPAN>=20
    </LABEL></LI>
    <LI class=3D"ss-choice-item"><LABEL><SPAN =
class=3D"ss-choice-item-control goog-inline-block"><INPUT=20
    name=3D"entry.214655809" class=3D"ss-q-checkbox" =
id=3D"group_214655809_2" role=3D"checkbox"=20
    aria-required=3D"true" type=3D"checkbox"=20
    value=3D"A hierarchical structure"></SPAN> <SPAN =
class=3D"ss-choice-label">A=20
    hierarchical structure</SPAN> </LABEL></LI>
    <LI class=3D"ss-choice-item"><LABEL><SPAN =
class=3D"ss-choice-item-control goog-inline-block"><INPUT=20
    name=3D"entry.214655809" class=3D"ss-q-checkbox" =
id=3D"group_214655809_3" role=3D"checkbox"=20
    aria-required=3D"true" type=3D"checkbox"=20
    value=3D"A selected group of experts"></SPAN> <SPAN =
class=3D"ss-choice-label">A=20
    selected group of experts</SPAN> </LABEL></LI>
    <LI class=3D"ss-choice-item"><LABEL><SPAN =
class=3D"ss-choice-item-control goog-inline-block"><INPUT=20
    name=3D"entry.214655809" class=3D"ss-q-checkbox" =
id=3D"group_214655809_4" role=3D"checkbox"=20
    aria-required=3D"true" type=3D"checkbox" value=3D"Between =
professionals"></SPAN>=20
    <SPAN class=3D"ss-choice-label">Between professionals</SPAN> =
</LABEL></LI>
    <LI class=3D"ss-choice-item"><LABEL><SPAN =
class=3D"ss-choice-item-control goog-inline-block"><INPUT=20
    name=3D"entry.214655809" class=3D"ss-q-checkbox" =
id=3D"group_214655809_5" role=3D"checkbox"=20
    aria-required=3D"true" type=3D"checkbox" value=3D"Between =
professionals and patients"></SPAN>=20
    <SPAN class=3D"ss-choice-label">Between professionals and =
patients</SPAN>=20
    </LABEL></LI>
    <LI class=3D"ss-choice-item"><LABEL><SPAN =
class=3D"ss-choice-item-control goog-inline-block"><INPUT=20
    name=3D"entry.214655809" class=3D"ss-q-checkbox" =
id=3D"group_214655809_6" role=3D"checkbox"=20
    aria-required=3D"true" type=3D"checkbox" value=3D"Between =
professonals, patients and family caregivers"></SPAN>=20
    <SPAN class=3D"ss-choice-label">Between professonals, patients and =
family=20
    caregivers</SPAN> </LABEL></LI>
    <LI class=3D"ss-choice-item"><LABEL><SPAN =
class=3D"ss-choice-item-control goog-inline-block"><INPUT=20
    name=3D"entry.214655809" class=3D"ss-q-checkbox" =
id=3D"group_214655809_7" role=3D"checkbox"=20
    aria-required=3D"true" type=3D"checkbox" value=3D"Between =
professionals, patients, caregivers and peers"></SPAN>=20
    <SPAN class=3D"ss-choice-label">Between professionals, patients, =
caregivers=20
    and peers</SPAN> </LABEL></LI>
    <LI class=3D"ss-choice-item"><LABEL><SPAN =
class=3D"ss-choice-item-control goog-inline-block"><INPUT=20
    name=3D"entry.214655809" class=3D"ss-q-checkbox" =
id=3D"group_214655809_8" role=3D"checkbox"=20
    aria-required=3D"true" type=3D"checkbox"=20
    value=3D"Between patients and caregivers"></SPAN> <SPAN =
class=3D"ss-choice-label">Between=20
    patients and caregivers</SPAN> </LABEL></LI>
    <LI class=3D"ss-choice-item"><LABEL><SPAN =
class=3D"ss-choice-item-control goog-inline-block"><INPUT=20
    name=3D"entry.214655809" class=3D"ss-q-checkbox" =
id=3D"group_214655809_9" role=3D"checkbox"=20
    aria-required=3D"true" type=3D"checkbox" value=3D"Between patients =
(for instance self help groups)"></SPAN>=20
    <SPAN class=3D"ss-choice-label">Between patients (for instance self =
help=20
    groups)</SPAN> </LABEL></LI>
    <LI class=3D"ss-choice-item"><LABEL><SPAN =
class=3D"ss-choice-item-control goog-inline-block"><INPUT=20
    name=3D"entry.214655809" class=3D"ss-q-checkbox ss-q-other-toggle" =
id=3D"group_214655809_10"=20
    role=3D"checkbox" aria-required=3D"true" type=3D"checkbox" =
value=3D"__other_option__"></SPAN>=20
    <SPAN class=3D"ss-choice-label">Other:</SPAN></LABEL> <SPAN =
class=3D"ss-q-other-container goog-inline-block"><INPUT =
name=3D"entry.214655809.other_option_response" class=3D"ss-q-other" =
id=3D"entry_214655809_other_option_response" dir=3D"auto" =
aria-label=3D"Other" type=3D"text"></SPAN>=20
    </LI></UL>
  <DIV class=3D"error-message" id=3D"1244308717_errorMessage"></DIV>
  <DIV class=3D"required-message">This is a required=20
  question</DIV></DIV></DIV></DIV>
  <DIV class=3D"ss-form-question errorbox-good" role=3D"listitem">
  <DIV class=3D"ss-item ss-item-required ss-checkbox" dir=3D"auto">
  <DIV class=3D"ss-form-entry"><LABEL class=3D"ss-q-item-label" =
for=3D"entry_430739785">
  <DIV class=3D"ss-q-title">Which outcome measures, goals or ideas were =
described=20
  for the service <LABEL aria-label=3D"(Required field)" =
for=3D"itemView.getDomIdToLabel()"></LABEL>=20
  <SPAN class=3D"ss-required-asterisk" =
aria-hidden=3D"true">*</SPAN></DIV>
  <DIV class=3D"ss-q-help ss-secondary-text" dir=3D"auto">The objective =
is to=20
  identify the range of heterogeneous outcomes, goals and visions =
associated=20
  with the service</DIV></LABEL>=20
  <DIV class=3D"ss-printable-hint" aria-hidden=3D"true">Check all that =
apply.</DIV>
  <UL class=3D"ss-choices ss-choices-required" role=3D"group" =
aria-label=3D"Which outcome measures, goals or ideas were described for =
the service The objective is to identify the range of heterogeneous =
outcomes, goals and visions associated with the service ">
    <LI class=3D"ss-choice-item"><LABEL><SPAN =
class=3D"ss-choice-item-control goog-inline-block"><INPUT=20
    name=3D"entry.138961694" class=3D"ss-q-checkbox" =
id=3D"group_138961694_1" role=3D"checkbox"=20
    aria-required=3D"true" type=3D"checkbox" value=3D"Effective =
management and/or coordination"></SPAN>=20
    <SPAN class=3D"ss-choice-label">Effective management and/or=20
    coordination</SPAN> </LABEL></LI>
    <LI class=3D"ss-choice-item"><LABEL><SPAN =
class=3D"ss-choice-item-control goog-inline-block"><INPUT=20
    name=3D"entry.138961694" class=3D"ss-q-checkbox" =
id=3D"group_138961694_2" role=3D"checkbox"=20
    aria-required=3D"true" type=3D"checkbox" value=3D"Economic issues =
(cost effectiveness or cost reduction)"></SPAN>=20
    <SPAN class=3D"ss-choice-label">Economic issues (cost effectiveness =
or cost=20
    reduction)</SPAN> </LABEL></LI>
    <LI class=3D"ss-choice-item"><LABEL><SPAN =
class=3D"ss-choice-item-control goog-inline-block"><INPUT=20
    name=3D"entry.138961694" class=3D"ss-q-checkbox" =
id=3D"group_138961694_3" role=3D"checkbox"=20
    aria-required=3D"true" type=3D"checkbox" value=3D"Enabling =
information exchange and communication in a standardized way between =
health care establishments"></SPAN>=20
    <SPAN class=3D"ss-choice-label">Enabling information exchange and=20
    communication in a standardized way between health care=20
    establishments</SPAN> </LABEL></LI>
    <LI class=3D"ss-choice-item"><LABEL><SPAN =
class=3D"ss-choice-item-control goog-inline-block"><INPUT=20
    name=3D"entry.138961694" class=3D"ss-q-checkbox" =
id=3D"group_138961694_4" role=3D"checkbox"=20
    aria-required=3D"true" type=3D"checkbox" value=3D"Empowerment of =
patients"></SPAN>=20
    <SPAN class=3D"ss-choice-label">Empowerment of patients</SPAN> =
</LABEL></LI>
    <LI class=3D"ss-choice-item"><LABEL><SPAN =
class=3D"ss-choice-item-control goog-inline-block"><INPUT=20
    name=3D"entry.138961694" class=3D"ss-q-checkbox" =
id=3D"group_138961694_5" role=3D"checkbox"=20
    aria-required=3D"true" type=3D"checkbox" value=3D"Encouragement of =
new relations between participants"></SPAN>=20
    <SPAN class=3D"ss-choice-label">Encouragement of new relations =
between=20
    participants</SPAN> </LABEL></LI>
    <LI class=3D"ss-choice-item"><LABEL><SPAN =
class=3D"ss-choice-item-control goog-inline-block"><INPUT=20
    name=3D"entry.138961694" class=3D"ss-q-checkbox" =
id=3D"group_138961694_6" role=3D"checkbox"=20
    aria-required=3D"true" type=3D"checkbox" value=3D"Shared decision =
making"></SPAN>=20
    <SPAN class=3D"ss-choice-label">Shared decision making</SPAN> =
</LABEL></LI>
    <LI class=3D"ss-choice-item"><LABEL><SPAN =
class=3D"ss-choice-item-control goog-inline-block"><INPUT=20
    name=3D"entry.138961694" class=3D"ss-q-checkbox" =
id=3D"group_138961694_7" role=3D"checkbox"=20
    aria-required=3D"true" type=3D"checkbox" value=3D"Extending the =
scope of health care beyond its conventional boundaries"></SPAN>=20
    <SPAN class=3D"ss-choice-label">Extending the scope of health care =
beyond its=20
    conventional boundaries</SPAN> </LABEL></LI>
    <LI class=3D"ss-choice-item"><LABEL><SPAN =
class=3D"ss-choice-item-control goog-inline-block"><INPUT=20
    name=3D"entry.138961694" class=3D"ss-q-checkbox" =
id=3D"group_138961694_8" role=3D"checkbox"=20
    aria-required=3D"true" type=3D"checkbox" value=3D"Education of =
patients, consumers or citizens"></SPAN>=20
    <SPAN class=3D"ss-choice-label">Education of patients, consumers or=20
    citizens</SPAN> </LABEL></LI>
    <LI class=3D"ss-choice-item"><LABEL><SPAN =
class=3D"ss-choice-item-control goog-inline-block"><INPUT=20
    name=3D"entry.138961694" class=3D"ss-q-checkbox" =
id=3D"group_138961694_9" role=3D"checkbox"=20
    aria-required=3D"true" type=3D"checkbox" value=3D"Ethical issues =
such as online professional practice, informed consent and privacy =
issues"></SPAN>=20
    <SPAN class=3D"ss-choice-label">Ethical issues such as online =
professional=20
    practice, informed consent and privacy issues</SPAN> </LABEL></LI>
    <LI class=3D"ss-choice-item"><LABEL><SPAN =
class=3D"ss-choice-item-control goog-inline-block"><INPUT=20
    name=3D"entry.138961694" class=3D"ss-q-checkbox" =
id=3D"group_138961694_10" role=3D"checkbox"=20
    aria-required=3D"true" type=3D"checkbox" value=3D"Equity - does use =
make health care more equitable"></SPAN>=20
    <SPAN class=3D"ss-choice-label">Equity - does use make health care =
more=20
    equitable</SPAN> </LABEL></LI>
    <LI class=3D"ss-choice-item"><LABEL><SPAN =
class=3D"ss-choice-item-control goog-inline-block"><INPUT=20
    name=3D"entry.138961694" class=3D"ss-q-checkbox" =
id=3D"group_138961694_11" role=3D"checkbox"=20
    aria-required=3D"true" type=3D"checkbox" value=3D"Personalized =
health care/medicine"></SPAN>=20
    <SPAN class=3D"ss-choice-label">Personalized health =
care/medicine</SPAN>=20
    </LABEL></LI>
    <LI class=3D"ss-choice-item"><LABEL><SPAN =
class=3D"ss-choice-item-control goog-inline-block"><INPUT=20
    name=3D"entry.138961694" class=3D"ss-q-checkbox" =
id=3D"group_138961694_12" role=3D"checkbox"=20
    aria-required=3D"true" type=3D"checkbox" value=3D"Enabling =
research"></SPAN> <SPAN=20
    class=3D"ss-choice-label">Enabling research</SPAN> </LABEL></LI>
    <LI class=3D"ss-choice-item"><LABEL><SPAN =
class=3D"ss-choice-item-control goog-inline-block"><INPUT=20
    name=3D"entry.138961694" class=3D"ss-q-checkbox" =
id=3D"group_138961694_13" role=3D"checkbox"=20
    aria-required=3D"true" type=3D"checkbox" value=3D"Diffusion of =
evidence based health information"></SPAN>=20
    <SPAN class=3D"ss-choice-label">Diffusion of evidence based health=20
    information</SPAN> </LABEL></LI>
    <LI class=3D"ss-choice-item"><LABEL><SPAN =
class=3D"ss-choice-item-control goog-inline-block"><INPUT=20
    name=3D"entry.138961694" class=3D"ss-q-checkbox" =
id=3D"group_138961694_14" role=3D"checkbox"=20
    aria-required=3D"true" type=3D"checkbox"=20
    value=3D"Increased access to services"></SPAN> <SPAN=20
    class=3D"ss-choice-label">Increased access to services</SPAN> =
</LABEL></LI>
    <LI class=3D"ss-choice-item"><LABEL><SPAN =
class=3D"ss-choice-item-control goog-inline-block"><INPUT=20
    name=3D"entry.138961694" class=3D"ss-q-checkbox" =
id=3D"group_138961694_15" role=3D"checkbox"=20
    aria-required=3D"true" type=3D"checkbox"=20
    value=3D"Reduced hospital admissions"></SPAN> <SPAN=20
    class=3D"ss-choice-label">Reduced hospital admissions</SPAN> =
</LABEL></LI>
    <LI class=3D"ss-choice-item"><LABEL><SPAN =
class=3D"ss-choice-item-control goog-inline-block"><INPUT=20
    name=3D"entry.138961694" class=3D"ss-q-checkbox" =
id=3D"group_138961694_16" role=3D"checkbox"=20
    aria-required=3D"true" type=3D"checkbox"=20
    value=3D"Reduced need for home visits"></SPAN> <SPAN=20
    class=3D"ss-choice-label">Reduced need for home visits</SPAN> =
</LABEL></LI>
    <LI class=3D"ss-choice-item"><LABEL><SPAN =
class=3D"ss-choice-item-control goog-inline-block"><INPUT=20
    name=3D"entry.138961694" class=3D"ss-q-checkbox" =
id=3D"group_138961694_17" role=3D"checkbox"=20
    aria-required=3D"true" type=3D"checkbox" value=3D"Continuity of =
care"></SPAN>=20
    <SPAN class=3D"ss-choice-label">Continuity of care</SPAN> =
</LABEL></LI>
    <LI class=3D"ss-choice-item"><LABEL><SPAN =
class=3D"ss-choice-item-control goog-inline-block"><INPUT=20
    name=3D"entry.138961694" class=3D"ss-q-checkbox" =
id=3D"group_138961694_18" role=3D"checkbox"=20
    aria-required=3D"true" type=3D"checkbox" value=3D"Safety"></SPAN> =
<SPAN class=3D"ss-choice-label">Safety</SPAN>=20
    </LABEL></LI>
    <LI class=3D"ss-choice-item"><LABEL><SPAN =
class=3D"ss-choice-item-control goog-inline-block"><INPUT=20
    name=3D"entry.138961694" class=3D"ss-q-checkbox" =
id=3D"group_138961694_19" role=3D"checkbox"=20
    aria-required=3D"true" type=3D"checkbox" value=3D"Patient autonomy =
and reduced dependency"></SPAN>=20
    <SPAN class=3D"ss-choice-label">Patient autonomy and reduced =
dependency</SPAN>=20
    </LABEL></LI>
    <LI class=3D"ss-choice-item"><LABEL><SPAN =
class=3D"ss-choice-item-control goog-inline-block"><INPUT=20
    name=3D"entry.138961694" class=3D"ss-q-checkbox" =
id=3D"group_138961694_20" role=3D"checkbox"=20
    aria-required=3D"true" type=3D"checkbox"=20
    value=3D"Improving clinical outcome"></SPAN> <SPAN=20
    class=3D"ss-choice-label">Improving clinical outcome</SPAN> =
</LABEL></LI>
    <LI class=3D"ss-choice-item"><LABEL><SPAN =
class=3D"ss-choice-item-control goog-inline-block"><INPUT=20
    name=3D"entry.138961694" class=3D"ss-q-checkbox" =
id=3D"group_138961694_21" role=3D"checkbox"=20
    aria-required=3D"true" type=3D"checkbox"=20
    value=3D"Assessment or diagnostics"></SPAN> <SPAN=20
    class=3D"ss-choice-label">Assessment or diagnostics</SPAN> =
</LABEL></LI>
    <LI class=3D"ss-choice-item"><LABEL><SPAN =
class=3D"ss-choice-item-control goog-inline-block"><INPUT=20
    name=3D"entry.138961694" class=3D"ss-q-checkbox" =
id=3D"group_138961694_22" role=3D"checkbox"=20
    aria-required=3D"true" type=3D"checkbox" value=3D"Behavioral =
effects"></SPAN>=20
    <SPAN class=3D"ss-choice-label">Behavioral effects</SPAN> =
</LABEL></LI>
    <LI class=3D"ss-choice-item"><LABEL><SPAN =
class=3D"ss-choice-item-control goog-inline-block"><INPUT=20
    name=3D"entry.138961694" class=3D"ss-q-checkbox" =
id=3D"group_138961694_23" role=3D"checkbox"=20
    aria-required=3D"true" type=3D"checkbox" value=3D"Decision =
support"></SPAN> <SPAN=20
    class=3D"ss-choice-label">Decision support</SPAN> </LABEL></LI>
    <LI class=3D"ss-choice-item"><LABEL><SPAN =
class=3D"ss-choice-item-control goog-inline-block"><INPUT=20
    name=3D"entry.138961694" class=3D"ss-q-checkbox ss-q-other-toggle" =
id=3D"group_138961694_24"=20
    role=3D"checkbox" aria-required=3D"true" type=3D"checkbox" =
value=3D"__other_option__"></SPAN>=20
    <SPAN class=3D"ss-choice-label">Other:</SPAN></LABEL> <SPAN =
class=3D"ss-q-other-container goog-inline-block"><INPUT =
name=3D"entry.138961694.other_option_response" class=3D"ss-q-other" =
id=3D"entry_138961694_other_option_response" dir=3D"auto" =
aria-label=3D"Other" type=3D"text"></SPAN>=20
    </LI></UL>
  <DIV class=3D"error-message" id=3D"430739785_errorMessage"></DIV>
  <DIV class=3D"required-message">This is a required=20
  question</DIV></DIV></DIV></DIV>
  <DIV class=3D"ss-form-question errorbox-good" role=3D"listitem">
  <DIV class=3D"ss-item ss-item-required ss-text" dir=3D"auto">
  <DIV class=3D"ss-form-entry"><LABEL class=3D"ss-q-item-label" =
for=3D"entry_985578192">
  <DIV class=3D"ss-q-title">What was the main conclusion? <LABEL =
aria-label=3D"(Required field)"=20
  for=3D"itemView.getDomIdToLabel()"></LABEL> <SPAN =
class=3D"ss-required-asterisk"=20
  aria-hidden=3D"true">*</SPAN></DIV>
  <DIV class=3D"ss-q-help ss-secondary-text" dir=3D"auto">Please copy =
the authors'=20
  description</DIV></LABEL> <INPUT name=3D"entry.985578192" title=3D"" =
class=3D"ss-q-short" id=3D"entry_985578192" aria-required=3D"true" =
dir=3D"auto" aria-label=3D"What was the main conclusion? Please copy the =
authors' description " required=3D"" type=3D"text">=20
  <DIV class=3D"error-message" id=3D"1789247509_errorMessage"></DIV>
  <DIV class=3D"required-message">This is a required=20
  question</DIV></DIV></DIV></DIV>
  <DIV class=3D"ss-form-question errorbox-good" role=3D"listitem">
  <DIV class=3D"ss-item ss-item-required ss-text" dir=3D"auto">
  <DIV class=3D"ss-form-entry"><LABEL class=3D"ss-q-item-label" =
for=3D"entry_1525379783">
  <DIV class=3D"ss-q-title">Which challenges did the author(s) describe =
for the=20
  future of the service <LABEL aria-label=3D"(Required field)" =
for=3D"itemView.getDomIdToLabel()"></LABEL>=20
  <SPAN class=3D"ss-required-asterisk" =
aria-hidden=3D"true">*</SPAN></DIV>
  <DIV class=3D"ss-q-help ss-secondary-text" dir=3D"auto">Please copy =
the authors'=20
  description if any. Write "none" if no challenges were described.=20
  </DIV></LABEL> <INPUT name=3D"entry.1525379783" title=3D"" =
class=3D"ss-q-short" id=3D"entry_1525379783" aria-required=3D"true" =
dir=3D"auto" aria-label=3D"Which challenges did the author(s) describe =
for the future of the service Please copy the authors' description if =
any. Write &quot;none&quot; if no challenges were described.  " =
required=3D"" type=3D"text">=20
  <DIV class=3D"error-message" id=3D"464260305_errorMessage"></DIV>
  <DIV class=3D"required-message">This is a required=20
  question</DIV></DIV></DIV></DIV>
  <DIV class=3D"ss-form-question errorbox-good" role=3D"listitem">
  <DIV class=3D"ss-item ss-item-required ss-text" dir=3D"auto">
  <DIV class=3D"ss-form-entry"><LABEL class=3D"ss-q-item-label" =
for=3D"entry_1109468270">
  <DIV class=3D"ss-q-title">What were the suggestons for improvement of =
the=20
  services <LABEL aria-label=3D"(Required field)"=20
  for=3D"itemView.getDomIdToLabel()"></LABEL> <SPAN =
class=3D"ss-required-asterisk"=20
  aria-hidden=3D"true">*</SPAN></DIV>
  <DIV class=3D"ss-q-help ss-secondary-text" dir=3D"auto">Please copy =
the author's=20
  description. Write "none" if no suggestions were =
presented</DIV></LABEL>=20
<INPUT name=3D"entry.1109468270" title=3D"" class=3D"ss-q-short" =
id=3D"entry_1109468270" aria-required=3D"true" dir=3D"auto" =
aria-label=3D"What were the suggestons for improvement of the services =
Please copy the author's description. Write &quot;none&quot; if no =
suggestions were presented " required=3D"" type=3D"text">=20
  <DIV class=3D"error-message" id=3D"1346370208_errorMessage"></DIV>
  <DIV class=3D"required-message">This is a required=20
  question</DIV></DIV></DIV></DIV>
  <DIV class=3D"ss-form-question errorbox-good" role=3D"listitem">
  <DIV class=3D"ss-item ss-item-required ss-text" dir=3D"auto">
  <DIV class=3D"ss-form-entry"><LABEL class=3D"ss-q-item-label" =
for=3D"entry_478195560">
  <DIV class=3D"ss-q-title">What was the suggestion for further =
research? <LABEL=20
  aria-label=3D"(Required field)" =
for=3D"itemView.getDomIdToLabel()"></LABEL> <SPAN=20
  class=3D"ss-required-asterisk" aria-hidden=3D"true">*</SPAN></DIV>
  <DIV class=3D"ss-q-help ss-secondary-text" dir=3D"auto">Please copy =
the authors=20
  suggestion or write "none"</DIV></LABEL> <INPUT =
name=3D"entry.478195560" title=3D"" class=3D"ss-q-short" =
id=3D"entry_478195560" aria-required=3D"true" dir=3D"auto" =
aria-label=3D'What was the suggestion for further research? Please copy =
the authors suggestion or write "none" ' required=3D"" type=3D"text">=20
  <DIV class=3D"error-message" id=3D"1873187254_errorMessage"></DIV>
  <DIV class=3D"required-message">This is a required=20
  question</DIV></DIV></DIV></DIV><INPUT name=3D"draftResponse" =
type=3D"hidden" value=3D'[,,"0"]&#10;'>=20
<INPUT name=3D"pageHistory" type=3D"hidden">=20
<INPUT name=3D"fvv" type=3D"hidden" value=3D"0">=20
  <DIV class=3D"ss-item ss-navigate">
  <TABLE id=3D"navigation-table">
    <TBODY>
    <TR>
      <TD class=3D"ss-form-entry goog-inline-block" =
id=3D"navigation-buttons" dir=3D"ltr"><INPUT name=3D"submit" =
disabled=3D"" class=3D"jfk-button jfk-button-action jfk-button-disabled" =
id=3D"ss-submit" type=3D"submit" value=3D"Submit">=20
        <DIV class=3D"ss-password-warning ss-secondary-text">Never =
submit=20
        passwords through Google=20
Forms.</DIV></TD></TR></TBODY></TABLE></DIV></OL></FORM></DIV>
<DIV class=3D"ss-footer">
<DIV class=3D"ss-attribution"></DIV>
<DIV class=3D"ss-legal">
<DIV class=3D"disclaimer-separator"></DIV>
<DIV class=3D"disclaimer" dir=3D"ltr">
<DIV class=3D"powered-by-logo"><SPAN class=3D"powered-by-text">Powered =
by</SPAN> <A=20
href=3D"https://www.google.com/forms/about/?utm_source=3Dproduct&amp;utm_=
medium=3Dforms_logo&amp;utm_campaign=3Dforms">
<DIV class=3D"ss-logo-container"><IMG alt=3D"Google Forms" =
src=3D"https://ssl.gstatic.com/docs/forms/forms_logo_2_small_dark.png"></=
DIV></A></DIV>
<DIV class=3D"ss-terms"><SPAN class=3D"disclaimer-msg">This content is =
neither=20
created nor endorsed by Google.</SPAN> <BR><A =
href=3D"https://docs.google.com/forms/d/1maWV7Zu1ntC8OC3tr7poP7krYx--NGt-=
8dzxsXH0rdE/reportabuse?source=3Dhttps://docs.google.com/forms/d/1maWV7Zu=
1ntC8OC3tr7poP7krYx--NGt-8dzxsXH0rdE/viewform">Report=20
Abuse</A> - <A href=3D"http://www.google.com/accounts/TOS">Terms of =
Service</A> -=20
<A href=3D"http://www.google.com/google-d-s/terms.html">Additional=20
Terms</A></DIV></DIV></DIV></DIV>
<DIV class=3D"docs-a11y-ariascreenreader-speakable docs-offscreen" =
id=3D"docs-aria-speakable"=20
role=3D"region" aria-live=3D"assertive"></DIV></DIV><A =
class=3D"ss-edit-link" =
href=3D"https://docs.google.com/forms/d/1maWV7Zu1ntC8OC3tr7poP7krYx--NGt-=
8dzxsXH0rdE/edit">Edit=20
this form</A>=20
<SCRIPT =
src=3D"https://docs.google.com/static/forms/client/js/3192200068-formview=
er_prd.js" type=3D"text/javascript"></SCRIPT>
=20
<SCRIPT =
type=3D"text/javascript">H5F.setup(document.getElementById('ss-form'));=0A=
          _initFormViewer(=0A=
            "[100,,[]\n]\n");</SCRIPT>
</DIV></BODY></HTML>

------=_NextPart_000_0000_01D173B6.8C52BE10
Content-Type: image/png
Content-Transfer-Encoding: base64
Content-Location: https://ssl.gstatic.com/docs/forms/forms_logo_2_small_dark.png

iVBORw0KGgoAAAANSUhEUgAAAGwAAAAVCAYAAACjSwvEAAAAGXRFWHRTb2Z0d2FyZQBBZG9iZSBJ
bWFnZVJlYWR5ccllPAAABaBJREFUeNrsWU1sG0UUHjsWkXrxRigcoKIpHJC41OHWU705QJsD3Zxa
IVBtBDmBbF8RwrbEPe0JKQhlC1LFzYYLIhLJBjggKhEjISQOkEVCIBUpXShRSrrr7cz6m/XzZNZO
KrDTyE+dzHr+533zvvdmmrpa/ta6s72XY1zCUPzp5GH00fk+O/948/wrT7fYWEYuqXcufxnu7vgR
MkmAvfDyaY9n5oUxaCOX9N5uwFIRdCnxL0kMntY/+/Dn3FhlIwYsaEe21LUw1hc0Z/XG1nNjtY1O
MhKlfmC1eWWqY37ZwG+vrd74Ze75l576btDgi4uLBZ5dBNhCPJ4+WV5etoe5Saxjhs9be+gBi4FC
rvovkW/fusuMRydln6zvs7Xm+z+Z1uvPbCYoKKJQnnQUavH6Kzxf4Ar0hrRPMV+ep9ohQM6jjyoO
X7czQgtjPRYmwaJy8/Pf2YmpDBP0GbUIWZYnYTmbA8Byearz1JRg8VQV5UME60Elj7XqxBm5hYUx
cgRAaW08LNnZDtiefy+iR1mXIGWAJSJKUwHG5oA2HwKwYuFrTR0tStQBxShYiP95emQiw+4FQQQa
S95GCXlFB0wSWNLP4Ker+jmFosQYNh2L14u+BVLv4uDYmrnUtvZhDxGYpED8sxjDRV2OjF3A4W1h
fy6YxpB9eHuLMFJ8oDGOhbFEeSsTtpWVKBbXvZt1qDKTnmA+a2ujFCjCADBOgoJUamnp/J3wc3wM
E98rmv5VXi4suIWNrRPlJdIXlNNQfRzG8g4Ilm4+sZ4iDtoSwDEkMNhfFSDKfiXexyGgyAM/y8tr
CiVH42cotV0oPhn93Fz/k80XT3Wr8PHB2z9G+UQqzfFq6/YSW4imXOcPzhFLEMBVsBnRNo9FOwDL
Q72LIKIAxZ9GLhVzHeMtJeh7BXkdY1dhuaJ9UQPOulJUQVsxXwQQDqRYw5KgfLJnG+2lq5CWUgSj
rAAsOU4DQVkewEVuhazbyFDa290Jovwuz7d+uLPfr8UWF4f5Kt05fLJosWITkiJI8CHlDBbqEstZ
IJTi4QQLQLOov0Zo0sGmxDxlKKclFEHqz6hWiT4GFOFC8Tlyz9TJhvLbA8C2XA9orQ7QLELrRTI3
BZwBoBVEnXJf10h/j1jl93AxboYy2x9bOx3g/vE5YH/3RIwUrAH3NgcbKpHFuTSkxkIZFsJIGyny
CSzXJzJzCe3IDVL5tQ+r5XBiPRwkW5mfHsKaxup043sDWCbJhyc995k4UGUybzHNZMTH06w5zWbz
08yYnmTmpSfY3KWTbO4yEv99kEs2saQyKE3dbI1QXFNuDKdfSoFsZkMJZqTDzylA5lBO6ZYlKFUG
RVMAJK/0PYhc1ByCfgAkyV8J5TNgFUFls9BTNRMS7a99/FsEnLA04a/igFFjWWECaqDFIk5wFZdk
ajEzRGGCSq7D7Bv824bFFAhFtACWBX+yAR9mwB84cNwC8E2Md0536UWAEjMAQJJtrxB/MUiu4kA2
sMYcuV82eXnpP4jgG9KqtBdnIfOvnoryLzhwr7377D5Q3nrxm75gEcUIfnaJQ59RqKwoo0hxwnnb
LEy/TCxBANrEok1sgIb2TRIkLJD6qkKZqujatkhwcBCpY2yL+iyMnSTZQwIm19mgOkm9Obcaa994
bDKysNu3/u25lFF8wu4jcf29r84PfOpBBEXvV26fe01MK7oQm9Bmzzikr0vuOktQpql7SkJoLvp5
wvIe8I0y3tv/8Vyl00nqDbMLmOqcVEMK6Yt+yAH7ejBgQ3rc3YLiKgilCwBMgDF1nF7r02Fb/o9l
KLM49QJFnqTCzgv+ERJJZwKk2+QOVmHHTNJ+O9gHUC9IXSBpiL8X+Efpva+JSMpG1GiDCu3jBliq
cPZTa3IiU1IeNfTviygK2oHrB0Hlo5uWx8YyVLkvwADSjSiHBR2JbwAAAABJRU5ErkJggg==

------=_NextPart_000_0000_01D173B6.8C52BE10
Content-Type: application/octet-stream
Content-Transfer-Encoding: quoted-printable
Content-Location: https://fonts.googleapis.com/css?family=Roboto:400,700

@font-face {
	font-family: Roboto;
	src: local("Roboto"), local("Roboto-Regular"), =
url(https://fonts.gstatic.com/s/roboto/v15/2UX7WLTfW3W8TclTUvlFyQ.woff) =
format("woff");
	font-weight: 400;
	font-style: normal;
}
@font-face {
	font-family: Roboto;
	src: local("Roboto Bold"), local("Roboto-Bold"), =
url(https://fonts.gstatic.com/s/roboto/v15/d-6IYplOFocCacKzxwXSOD8E0i7KZn=
-EPnyo3HZu7kw.woff) format("woff");
	font-weight: 700;
	font-style: normal;
}

------=_NextPart_000_0000_01D173B6.8C52BE10
Content-Type: text/css;
	charset="iso-8859-1"
Content-Transfer-Encoding: quoted-printable
Content-Location: https://docs.google.com/static/forms/client/css/1260745759-formview_st_ltr.css

.docs-icon {
	width: 21px; height: 21px; text-align: left; overflow: hidden; =
vertical-align: middle; direction: ltr;
}
.docs-icon-img::before {
	content: url(//ssl.gstatic.com/docs/common/jfk_sprite144.png);
}
.docs-icon-img {
=09
}
.docs-icon-img-legacy {
	background: url("//ssl.gstatic.com/docs/common/jfk_sprite144.png");
}
.docs-icon-img-container {
	width: 42px; height: 3582px; position: absolute;
}
.goog-color-menu-button-indicator .docs-icon {
	height: 19px;
}
.goog-menuitem-icon .docs-icon-img-container {
	opacity: 0.55;
}
.goog-menuitem-icon .docs-icon-document {
	opacity: 1;
}
.goog-menuitem-icon .docs-icon-punch {
	opacity: 1;
}
.goog-menuitem-icon .docs-icon-presentation {
	opacity: 1;
}
.goog-menuitem-icon .docs-icon-spreadsheet {
	opacity: 1;
}
.goog-menuitem-icon .docs-icon-form {
	opacity: 1;
}
.goog-menuitem-icon .docs-icon-drawing {
	opacity: 1;
}
.goog-menuitem-icon .docs-icon-script {
	opacity: 1;
}
.docs-icon-save {
	left: -21px; top: -3351px;
}
.docs-icon-print {
	left: 0px; top: -612px;
}
.docs-icon-undo {
	left: -21px; top: -2505px;
}
.docs-icon-redo-rtl {
	left: -21px; top: -2505px;
}
.docs-icon-redo {
	left: -21px; top: -2547px;
}
.docs-icon-undo-rtl {
	left: -21px; top: -2547px;
}
.docs-icon-copy {
	left: -21px; top: -675px;
}
.docs-icon-cut {
	left: 0px; top: -2610px;
}
.docs-icon-paste {
	left: -21px; top: -63px;
}
.docs-icon-document {
	left: 0px; top: -1515px;
}
.docs-icon-presentation {
	left: -21px; top: -3162px;
}
.docs-icon-punch {
	left: -21px; top: -3162px;
}
.docs-icon-spreadsheet {
	left: -21px; top: -885px;
}
.docs-icon-form {
	left: 0px; top: -2316px;
}
.docs-icon-form-black {
	left: -21px; top: -2823px;
}
.docs-icon-drawing {
	left: -21px; top: -3141px;
}
.docs-icon-site {
	left: 0px; top: -1095px;
}
.docs-icon-drawing-black {
	left: -21px; top: -3099px;
}
.docs-icon-excel {
	left: 0px; top: -2379px;
}
.docs-icon-powerpoint {
	left: 0px; top: -1116px;
}
.docs-icon-word {
	left: 0px; top: -3519px;
}
.docs-icon-script {
	left: 0px; top: -2718px;
}
.docs-icon-insert-script {
	left: 0px; top: -2823px;
}
.docs-icon-gadget {
	left: -21px; top: -42px;
}
.docs-icon-image {
	left: 0px; top: -1431px;
}
.docs-icon-clipboard {
	left: -21px; top: -381px;
}
.docs-icon-bold {
	left: 0px; top: -1305px;
}
.docs-icon-italic {
	left: -21px; top: -1305px;
}
.docs-icon-text-color {
	left: 0px; top: -2421px;
}
.docs-icon-align-left {
	left: 0px; top: -444px;
}
.docs-icon-align-center {
	left: 0px; top: -2253px;
}
.docs-icon-align-right {
	left: 0px; top: -234px;
}
.docs-icon-align-justify {
	left: 0px; top: -339px;
}
.docs-icon-valign-top {
	left: 0px; top: -3054px;
}
.docs-icon-valign-middle {
	left: 0px; top: -528px;
}
.docs-icon-valign-bottom {
	left: 0px; top: -297px;
}
.docs-icon-list-number {
	left: 0px; top: -63px;
}
.docs-icon-list-bullet {
	left: 0px; top: -1665px;
}
.docs-icon-indent {
	left: -21px; top: -1686px;
}
.docs-icon-outdent {
	left: 0px; top: -1728px;
}
.docs-icon-line-spacing {
	left: -21px; top: -2676px;
}
.docs-icon-columns {
	left: -21px; top: -2001px;
}
.docs-icon-underline {
	left: -21px; top: -234px;
}
.docs-icon-text-bgcolor {
	left: 0px; top: -2928px;
}
.docs-icon-textbox {
	left: -21px; top: -1242px;
}
.docs-icon-shapes {
	left: 0px; top: -2781px;
}
.docs-icon-line-width {
	left: 0px; top: -927px;
}
.docs-icon-add-trendline {
	left: 0px; top: -1749px;
}
.docs-icon-data-label {
	left: -21px; top: -738px;
}
.docs-icon-next {
	left: -21px; top: -2043px;
}
.docs-icon-previous {
	left: -21px; top: -3393px;
}
.docs-icon-no-color {
	left: 0px; top: -675px;
}
.docs-icon-fill-color {
	left: -21px; top: -3183px;
}
.docs-icon-line-color {
	left: 0px; top: -276px;
}
.docs-icon-line-type {
	left: 0px; top: 0px;
}
.docs-icon-table {
	left: -21px; top: -2421px;
}
.docs-icon-comment {
	left: -21px; top: -3477px;
}
.docs-icon-comment-blank {
	left: 0px; top: -2631px;
}
.docs-icon-comment-blank-highlighted {
	left: 0px; top: -2886px;
}
.docs-icon-chart {
	left: 0px; top: -3414px;
}
.docs-icon-list-number-rtl {
	left: -21px; top: -717px;
}
.docs-icon-list-bullet-rtl {
	left: 0px; top: -1644px;
}
.docs-icon-indent-rtl {
	left: 0px; top: -3267px;
}
.docs-icon-outdent-rtl {
	left: -21px; top: -3540px;
}
.docs-icon-line-spacing-rtl {
	left: 0px; top: -1221px;
}
.docs-icon-text-ltr {
	left: -21px; top: -2484px;
}
.docs-icon-text-rtl {
	left: -21px; top: -2781px;
}
.docs-icon-sheet-rtl {
	left: 0px; top: -969px;
}
.docs-icon-share {
	left: 0px; top: -2274px;
}
.docs-icon-subscript {
	left: 0px; top: -2760px;
}
.docs-icon-superscript {
	left: 0px; top: -990px;
}
.docs-icon-strikethrough {
	left: -21px; top: -444px;
}
.docs-icon-clear-formatting {
	left: 0px; top: -885px;
}
.docs-icon-link {
	left: 0px; top: -2802px;
}
.docs-icon-special-character {
	left: 0px; top: -1896px;
}
.docs-icon-close-white {
	left: 0px; top: -3120px;
}
.docs-icon-close-small {
	left: -21px; top: -2739px;
}
.docs-icon-close-thin {
	left: -21px; top: -1074px;
}
.docs-icon-paint-format {
	left: 0px; top: -171px;
}
.docs-icon-video {
	left: -21px; top: -1917px;
}
.docs-icon-reload {
	left: 0px; top: -1053px;
}
.docs-icon-reload-rtl {
	left: 0px; top: -3183px;
}
.docs-icon-insert-page-break {
	left: 0px; top: -3099px;
}
.docs-icon-close {
	left: -21px; top: -1011px;
}
.docs-icon-check {
	left: 0px; top: -2484px;
}
.docs-icon-up {
	left: -21px; top: -633px;
}
.docs-icon-down {
	left: -21px; top: -276px;
}
.docs-icon-add-page {
	left: -21px; top: -2907px;
}
.docs-icon-email {
	left: -21px; top: -1644px;
}
.docs-icon-insert-equation {
	left: -21px; top: -255px;
}
.docs-icon-insert-horizontal-line {
	left: -21px; top: -2295px;
}
.docs-icon-tabstop-center {
	left: 0px; top: -84px;
}
.docs-icon-tabstop-center-bottom {
	left: 0px; top: -1284px;
}
.docs-icon-tabstop-left {
	left: 0px; top: -759px;
}
.docs-icon-tabstop-right {
	left: 0px; top: -105px;
}
.docs-icon-border-all {
	left: 0px; top: -633px;
}
.docs-icon-border-right {
	left: -21px; top: -3246px;
}
.docs-icon-border-left {
	left: 0px; top: -3351px;
}
.docs-icon-border-top {
	left: 0px; top: -2001px;
}
.docs-icon-border-bottom {
	left: 0px; top: -3162px;
}
.docs-icon-border-outside {
	left: 0px; top: -3330px;
}
.docs-icon-border-inside {
	left: -21px; top: -84px;
}
.docs-icon-border-none {
	left: 0px; top: -1326px;
}
.docs-icon-border-horizontal {
	left: 0px; top: -465px;
}
.docs-icon-border-vertical {
	left: 0px; top: -1137px;
}
.docs-icon-merge {
	left: -21px; top: -3033px;
}
.docs-icon-wrap {
	left: 0px; top: -2211px;
}
.docs-icon-autofilter {
	left: -21px; top: -591px;
}
.docs-icon-autofilter-filled {
	left: 0px; top: -1959px;
}
.docs-icon-insert-function {
	left: 0px; top: -1074px;
}
.docs-icon-insert-formula {
	left: -21px; top: -318px;
}
.docs-icon-folder-shared {
	left: -21px; top: -2169px;
}
.docs-icon-folder-outline {
	left: 0px; top: -3540px;
}
.docs-icon-folder-outline-hover {
	left: 0px; top: -654px;
}
.docs-icon-folder-outline-pressed {
	left: 0px; top: -2907px;
}
.docs-icon-folder-solid {
	left: -21px; top: -1095px;
}
.docs-icon-drive {
	left: 0px; top: -2148px;
}
.docs-icon-drive-grey {
	left: 0px; top: -591px;
}
.docs-icon-drive-grey-hover {
	left: 0px; top: -2337px;
}
.docs-icon-drive-grey-pressed {
	left: -21px; top: -2211px;
}
.docs-icon-drive-hover {
	left: -21px; top: -1179px;
}
.docs-icon-drive-pressed {
	left: -21px; top: -2991px;
}
.docs-icon-drive-large {
	left: 0px; top: -1812px;
}
.docs-icon-back {
	left: 0px; top: -1473px;
}
.docs-icon-back-rtl {
	left: 0px; top: -2991px;
}
.docs-icon-arrow-more {
	left: -21px; top: -843px;
}
.docs-icon-arrow-more-rtl {
	left: -21px; top: -21px;
}
.docs-icon-search-this-document {
	left: -21px; top: -3330px;
}
.docs-icon-arrow-dropdown {
	left: 0px; top: -1980px;
}
.docs-icon-word-art {
	left: 0px; top: -1389px;
}
.docs-icon-delete-x {
	left: 0px; top: -2442px;
}
.docs-icon-settings {
	left: -21px; top: -2379px;
}
.docs-icon-drive-large-wrapper {
	width: 42px; height: 42px;
}
.docs-icon-plus {
	left: -21px; top: -1221px;
}
.docs-icon-plus-white {
	left: 0px; top: -42px;
}
.docs-icon-alert {
	left: 0px; top: -1368px;
}
.docs-icon-trash {
	left: 0px; top: -2295px;
}
.docs-icon-locked {
	left: -21px; top: -1347px;
}
.docs-icon-unlocked {
	left: -21px; top: -3267px;
}
.docs-icon-add-fonts {
	left: -21px; top: -2970px;
}
.docs-icon-enter-compact {
	left: 0px; top: -2064px;
}
.docs-icon-exit-compact {
	left: 0px; top: -3435px;
}
.docs-icon-mode-edit {
	left: 0px; top: -3372px;
}
.docs-icon-mode-review {
	left: -21px; top: -507px;
}
.docs-icon-mode-review-white {
	left: -21px; top: -1137px;
}
.docs-icon-mode-view {
	left: 0px; top: -801px;
}
.docs-icon-mode-view-white {
	left: 0px; top: -402px;
}
.docs-icon-chat {
	left: -21px; top: -2400px;
}
.docs-icon-star {
	left: 0px; top: -1854px;
}
.docs-icon-duplicate {
	left: -21px; top: -612px;
}
.docs-icon-file {
	left: -21px; top: -1284px;
}
.docs-icon-opacity {
	left: -21px; top: -2844px;
}
.docs-icon-label-slant {
	left: 0px; top: -2589px;
}
.docs-icon-point-size {
	left: 0px; top: -2232px;
}
.docs-icon-question {
	left: -21px; top: -402px;
}
.docs-icon-vertical-gridlines {
	left: -21px; top: -549px;
}
.docs-icon-left-axis {
	left: 0px; top: -2505px;
}
.docs-icon-right-axis {
	left: 0px; top: -192px;
}
.docs-icon-left-axis-gridlines {
	left: -21px; top: -1896px;
}
.docs-icon-right-axis-gridlines {
	left: 0px; top: -3309px;
}
.docs-icon-reset {
	left: -21px; top: -780px;
}
.docs-icon-drag-move {
	left: 0px; top: -1875px;
}
.docs-icon-col-dragger {
	left: 0px; top: -1578px;
}
.docs-icon-chrome-store {
	left: 0px; top: -1557px;
}
.docs-icon-fit-area {
	left: 0px; top: -2949px;
}
.docs-icon-zoom-out {
	left: 0px; top: -1347px;
}
.docs-icon-zoom-tool {
	left: 0px; top: -906px;
}
.docs-icon-download {
	left: 0px; top: -1242px;
}
.docs-icon-fusion-table {
	left: 0px; top: -2463px;
}
.docs-icon-spreadsheet-sink {
	left: -21px; top: -822px;
}
.docs-icon-send-responses {
	left: -21px; top: -2253px;
}
.docs-icon-liveform {
	left: 0px; top: -2676px;
}
.docs-icon-ellipsis {
	left: 0px; top: -21px;
}
.docs-icon-html-preview {
	left: 0px; top: -822px;
}
.docs-icon-grid {
	left: 0px; top: -3393px;
}
.docs-icon-add-animation {
	left: 0px; top: -1707px;
}
.docs-icon-playhead {
	left: -21px; top: -2928px;
}
.docs-icon-playhead-rtl {
	left: -21px; top: -1515px;
}
.docs-icon-unsupported {
	left: -21px; top: -1749px;
}
.docs-icon-calendar {
	left: -21px; top: -3498px;
}
.docs-zippy-closed {
	left: -21px; top: -2337px;
}
.docs-zippy-open {
	left: -21px; top: -360px;
}
.docs-icon-bookmark {
	left: -21px; top: -3309px;
}
.docs-icon-heading {
	left: 0px; top: -1623px;
}
.docs-icon-file-blue {
	left: 0px; top: -507px;
}
.docs-icon-web-result {
	left: 0px; top: -1200px;
}
.docs-icon-mic {
	left: -21px; top: -864px;
}
.docs-icon-paragraph {
	left: 0px; top: -2169px;
}
.docs-icon-bookmark-black {
	left: 0px; top: -1791px;
}
.docs-icon-web-result-blue {
	left: 0px; top: -549px;
}
.docs-icon-popout {
	left: -21px; top: -696px;
}
.docs-icon-checkbox-type {
	left: 0px; top: -2127px;
}
.docs-icon-dropdown-type {
	left: 0px; top: -150px;
}
.docs-icon-grid-type {
	left: -21px; top: -150px;
}
.docs-icon-image-type {
	left: 0px; top: -864px;
}
.docs-icon-radio-type {
	left: -21px; top: -2190px;
}
.docs-icon-scale-type {
	left: 0px; top: -2106px;
}
.docs-icon-text-type {
	left: -21px; top: -1473px;
}
.docs-icon-time-type {
	left: 0px; top: -1263px;
}
.docs-icon-insert-text-block {
	left: -21px; top: -570px;
}
.docs-icon-accepting-responses-on {
	left: 0px; top: -1770px;
}
.docs-icon-accepting-responses-off {
	left: 0px; top: -1410px;
}
.docs-icon-decimal-increase {
	left: -21px; top: -1494px;
}
.docs-icon-decimal-decrease {
	left: -21px; top: -1053px;
}
.docs-icon-settings-white {
	left: 0px; top: -1158px;
}
.docs-icon-no-symbol {
	left: -21px; top: -171px;
}
.docs-icon-crop {
	left: 0px; top: -843px;
}
.docs-icon-green-check {
	left: 0px; top: -3561px;
}
.docs-icon-font-size {
	left: 0px; top: -360px;
}
.docs-icon-reset-image {
	left: 0px; top: -3033px;
}
.docs-icon-r-squared {
	left: 0px; top: -780px;
}
.docs-icon-graph-legend {
	left: -21px; top: -1578px;
}
.docs-icon-cast {
	left: 0px; top: -2568px;
}
.docs-icon-wrap-overflow {
	left: 0px; top: -696px;
}
.docs-icon-wrap-wrap {
	left: -21px; top: -2802px;
}
.docs-icon-wrap-clip {
	left: -21px; top: -1770px;
}
.docs-icon-highlights {
	left: 0px; top: -948px;
}
.docs-icon-green-back {
	left: -21px; top: -2886px;
}
.docs-icon-arrow-back-white {
	left: 0px; top: -126px;
}
.docs-icon-arrow-back-white-rtl {
	left: 0px; top: -1599px;
}
.docs-icon-help {
	left: 0px; top: -3012px;
}
.docs-icon-highlight-green {
	left: -21px; top: -1368px;
}
.docs-icon-explore-black {
	left: -21px; top: -1875px;
}
.docs-icon-explore-green {
	left: 0px; top: -2739px;
}
.docs-icon-explore-white {
	left: -21px; top: -906px;
}
.docs-icon-insert-autovis-chart {
	left: 0px; top: -2547px;
}
.docs-icon-insert-autovis-chart-white {
	left: 0px; top: -423px;
}
.docs-icon-zoom-in {
	left: -21px; top: -1791px;
}
.docs-icon-thumb-up {
	left: -21px; top: -654px;
}
.docs-icon-thumb-down {
	left: -21px; top: -1707px;
}
.docs-icon-dlp-warning {
	left: -21px; top: -1389px;
}
.docs-icon-dogfood {
	left: -21px; top: -2526px;
}
.docs-icon-add-to-drive {
	left: 0px; top: -1686px;
}
.docs-icon-paste-without-formatting {
	left: -21px; top: -465px;
}
.docs-icon-qanda {
	left: -21px; top: -3012px;
}
.docs-icon-update-chart {
	left: 0px; top: -2844px;
}
.docs-icon-arrow-back-dark {
	left: 0px; top: -3075px;
}
.docs-icon-arrow-back-dark-rtl {
	left: 0px; top: -2652px;
}
@media not all
{
.docs-icon-img {
	content: url(//ssl.gstatic.com/docs/common/jfk_sprite_hdpi82.png);
}
.docs-icon-img-container {
	width: 42px; height: 3750px; position: absolute;
}
.docs-icon-save {
	left: -21px; top: -2763px;
}
.docs-icon-print {
	left: 0px; top: -525px;
}
.docs-icon-undo {
	left: 0px; top: -294px;
}
.docs-icon-redo-rtl {
	left: 0px; top: -294px;
}
.docs-icon-redo {
	left: 0px; top: -1326px;
}
.docs-icon-undo-rtl {
	left: 0px; top: -1326px;
}
.docs-icon-copy {
	left: 0px; top: -2952px;
}
.docs-icon-cut {
	left: 0px; top: -3477px;
}
.docs-icon-paste {
	left: 0px; top: -2679px;
}
.docs-icon-document {
	left: 0px; top: -357px;
}
.docs-icon-presentation {
	left: -21px; top: -2973px;
}
.docs-icon-punch {
	left: -21px; top: -2973px;
}
.docs-icon-spreadsheet {
	left: -21px; top: -969px;
}
.docs-icon-form {
	left: 0px; top: -2340px;
}
.docs-icon-form-black {
	left: -21px; top: -1515px;
}
.docs-icon-drawing {
	left: 0px; top: -2022px;
}
.docs-icon-site {
	left: -21px; top: -126px;
}
.docs-icon-drawing-black {
	left: 0px; top: -1770px;
}
.docs-icon-excel {
	left: -21px; top: -2340px;
}
.docs-icon-powerpoint {
	left: -21px; top: -1725px;
}
.docs-icon-word {
	left: 0px; top: -2847px;
}
.docs-icon-script {
	left: -21px; top: -2235px;
}
.docs-icon-insert-script {
	left: -21px; top: -3372px;
}
.docs-icon-gadget {
	left: 0px; top: -609px;
}
.docs-icon-image {
	left: -21px; top: -441px;
}
.docs-icon-clipboard {
	left: 0px; top: -822px;
}
.docs-icon-bold {
	left: 0px; top: -1557px;
}
.docs-icon-italic {
	left: 0px; top: -2214px;
}
.docs-icon-text-color {
	left: -21px; top: -3309px;
}
.docs-icon-align-left {
	left: -21px; top: -885px;
}
.docs-icon-align-center {
	left: -21px; top: -2151px;
}
.docs-icon-align-right {
	left: 0px; top: -2064px;
}
.docs-icon-align-justify {
	left: 0px; top: -21px;
}
.docs-icon-valign-top {
	left: 0px; top: -3183px;
}
.docs-icon-valign-middle {
	left: 0px; top: -231px;
}
.docs-icon-valign-bottom {
	left: 0px; top: -3330px;
}
.docs-icon-list-number {
	left: 0px; top: -969px;
}
.docs-icon-list-bullet {
	left: -21px; top: -2805px;
}
.docs-icon-indent {
	left: 0px; top: -1578px;
}
.docs-icon-outdent {
	left: -21px; top: -378px;
}
.docs-icon-line-spacing {
	left: 0px; top: -1791px;
}
.docs-icon-columns {
	left: -21px; top: -1704px;
}
.docs-icon-underline {
	left: -21px; top: -1896px;
}
.docs-icon-text-bgcolor {
	left: 0px; top: -1221px;
}
.docs-icon-textbox {
	left: -21px; top: -1137px;
}
.docs-icon-shapes {
	left: 0px; top: -3288px;
}
.docs-icon-line-width {
	left: -21px; top: -1980px;
}
.docs-icon-add-trendline {
	left: -21px; top: -294px;
}
.docs-icon-data-label {
	left: 0px; top: -2637px;
}
.docs-icon-next {
	left: 0px; top: -147px;
}
.docs-icon-previous {
	left: -21px; top: -3267px;
}
.docs-icon-no-color {
	left: 0px; top: -651px;
}
.docs-icon-fill-color {
	left: -21px; top: -2571px;
}
.docs-icon-line-color {
	left: 0px; top: -399px;
}
.docs-icon-line-type {
	left: -21px; top: -3351px;
}
.docs-icon-table {
	left: 0px; top: -1389px;
}
.docs-icon-comment {
	left: -21px; top: -3078px;
}
.docs-icon-comment-blank {
	left: 0px; top: -63px;
}
.docs-icon-comment-blank-highlighted {
	left: 0px; top: -3078px;
}
.docs-icon-chart {
	left: -21px; top: -1833px;
}
.docs-icon-list-number-rtl {
	left: 0px; top: -2571px;
}
.docs-icon-list-bullet-rtl {
	left: -21px; top: -105px;
}
.docs-icon-indent-rtl {
	left: 0px; top: -2550px;
}
.docs-icon-outdent-rtl {
	left: -21px; top: -3624px;
}
.docs-icon-line-spacing-rtl {
	left: 0px; top: -1494px;
}
.docs-icon-text-ltr {
	left: -21px; top: -3687px;
}
.docs-icon-text-rtl {
	left: 0px; top: -1263px;
}
.docs-icon-sheet-rtl {
	left: 0px; top: -1473px;
}
.docs-icon-share {
	left: 0px; top: -3624px;
}
.docs-icon-subscript {
	left: 0px; top: -2784px;
}
.docs-icon-superscript {
	left: -21px; top: -2382px;
}
.docs-icon-strikethrough {
	left: -21px; top: -756px;
}
.docs-icon-clear-formatting {
	left: -21px; top: -1917px;
}
.docs-icon-link {
	left: 0px; top: -588px;
}
.docs-icon-special-character {
	left: -21px; top: -231px;
}
.docs-icon-close-white {
	left: 0px; top: -906px;
}
.docs-icon-close-small {
	left: 0px; top: -2973px;
}
.docs-icon-close-thin {
	left: -21px; top: -1032px;
}
.docs-icon-paint-format {
	left: 0px; top: -2658px;
}
.docs-icon-video {
	left: 0px; top: -3141px;
}
.docs-icon-reload {
	left: -21px; top: -2847px;
}
.docs-icon-reload-rtl {
	left: 0px; top: -3036px;
}
.docs-icon-insert-page-break {
	left: -21px; top: -21px;
}
.docs-icon-close {
	left: -21px; top: -1179px;
}
.docs-icon-check {
	left: 0px; top: -3540px;
}
.docs-icon-up {
	left: -21px; top: -546px;
}
.docs-icon-down {
	left: 0px; top: -2508px;
}
.docs-icon-add-page {
	left: 0px; top: -1812px;
}
.docs-icon-email {
	left: 0px; top: -1368px;
}
.docs-icon-insert-equation {
	left: -21px; top: -336px;
}
.docs-icon-insert-horizontal-line {
	left: -21px; top: -1683px;
}
.docs-icon-tabstop-center {
	left: -21px; top: -1875px;
}
.docs-icon-tabstop-center-bottom {
	left: 0px; top: -3015px;
}
.docs-icon-tabstop-left {
	left: -21px; top: -2298px;
}
.docs-icon-tabstop-right {
	left: 0px; top: -546px;
}
.docs-icon-border-all {
	left: -21px; top: -2616px;
}
.docs-icon-border-right {
	left: 0px; top: -1854px;
}
.docs-icon-border-left {
	left: 0px; top: -3393px;
}
.docs-icon-border-top {
	left: 0px; top: -1431px;
}
.docs-icon-border-bottom {
	left: -21px; top: -3225px;
}
.docs-icon-border-outside {
	left: -21px; top: -927px;
}
.docs-icon-border-inside {
	left: 0px; top: -1683px;
}
.docs-icon-border-none {
	left: 0px; top: -693px;
}
.docs-icon-border-horizontal {
	left: 0px; top: -2298px;
}
.docs-icon-border-vertical {
	left: -18px; top: -2193px;
}
.docs-icon-merge {
	left: 0px; top: -1242px;
}
.docs-icon-wrap {
	left: -21px; top: -3456px;
}
.docs-icon-autofilter {
	left: -21px; top: -1599px;
}
.docs-icon-autofilter-filled {
	left: 0px; top: -2721px;
}
.docs-icon-insert-function {
	left: 0px; top: -2910px;
}
.docs-icon-insert-formula {
	left: -21px; top: -2742px;
}
.docs-icon-folder-shared {
	left: 0px; top: -1959px;
}
.docs-icon-folder-outline {
	left: 0px; top: -1917px;
}
.docs-icon-folder-outline-hover {
	left: -21px; top: -609px;
}
.docs-icon-folder-outline-pressed {
	left: 0px; top: -885px;
}
.docs-icon-folder-solid {
	left: 0px; top: -1137px;
}
.docs-icon-drive {
	left: -21px; top: -714px;
}
.docs-icon-drive-grey {
	left: 0px; top: -2466px;
}
.docs-icon-drive-grey-hover {
	left: -21px; top: -1074px;
}
.docs-icon-drive-grey-pressed {
	left: 0px; top: -2700px;
}
.docs-icon-drive-hover {
	left: 0px; top: -1095px;
}
.docs-icon-drive-pressed {
	left: 0px; top: -2805px;
}
.docs-icon-drive-large {
	left: 0px; top: -189px;
}
.docs-icon-back {
	left: 0px; top: -3666px;
}
.docs-icon-back-rtl {
	left: 0px; top: -2742px;
}
.docs-icon-arrow-more {
	left: 0px; top: -3498px;
}
.docs-icon-arrow-more-rtl {
	left: 0px; top: -1536px;
}
.docs-icon-search-this-document {
	left: 0px; top: -864px;
}
.docs-icon-arrow-dropdown {
	left: 0px; top: -1875px;
}
.docs-icon-word-art {
	left: -21px; top: -420px;
}
.docs-icon-delete-x {
	left: -21px; top: -168px;
}
.docs-icon-settings {
	left: 0px; top: -3372px;
}
.docs-icon-drive-large-wrapper {
	width: 42px; height: 42px;
}
.docs-icon-plus {
	left: 0px; top: -2889px;
}
.docs-icon-plus-white {
	left: -21px; top: -2994px;
}
.docs-icon-alert {
	left: 0px; top: -2361px;
}
.docs-icon-trash {
	left: 0px; top: -1833px;
}
.docs-icon-locked {
	left: -21px; top: -2889px;
}
.docs-icon-unlocked {
	left: -21px; top: -3729px;
}
.docs-icon-add-fonts {
	left: 0px; top: -567px;
}
.docs-icon-enter-compact {
	left: -21px; top: -147px;
}
.docs-icon-exit-compact {
	left: -21px; top: -3498px;
}
.docs-icon-mode-edit {
	left: -21px; top: -3645px;
}
.docs-icon-mode-review {
	left: -21px; top: -2784px;
}
.docs-icon-mode-review-white {
	left: 0px; top: -2001px;
}
.docs-icon-mode-view {
	left: -21px; top: -3561px;
}
.docs-icon-mode-view-white {
	left: 0px; top: -2868px;
}
.docs-icon-chat {
	left: 0px; top: -990px;
}
.docs-icon-star {
	left: 0px; top: -3582px;
}
.docs-icon-duplicate {
	left: 0px; top: -3099px;
}
.docs-icon-file {
	left: -21px; top: -3099px;
}
.docs-icon-opacity {
	left: 0px; top: -273px;
}
.docs-icon-label-slant {
	left: -21px; top: -3477px;
}
.docs-icon-point-size {
	left: -21px; top: -3435px;
}
.docs-icon-question {
	left: 0px; top: -843px;
}
.docs-icon-vertical-gridlines {
	left: 0px; top: -3519px;
}
.docs-icon-left-axis {
	left: -21px; top: -1662px;
}
.docs-icon-right-axis {
	left: 0px; top: -2130px;
}
.docs-icon-left-axis-gridlines {
	left: -21px; top: -525px;
}
.docs-icon-right-axis-gridlines {
	left: 0px; top: -378px;
}
.docs-icon-reset {
	left: 0px; top: -3435px;
}
.docs-icon-drag-move {
	left: -21px; top: -2172px;
}
.docs-icon-col-dragger {
	left: 0px; top: -3351px;
}
.docs-icon-chrome-store {
	left: 0px; top: -3267px;
}
.docs-icon-fit-area {
	left: 0px; top: -2151px;
}
.docs-icon-zoom-out {
	left: 0px; top: -2085px;
}
.docs-icon-zoom-tool {
	left: -21px; top: -2256px;
}
.docs-icon-download {
	left: 0px; top: -2826px;
}
.docs-icon-fusion-table {
	left: 0px; top: -2616px;
}
.docs-icon-spreadsheet-sink {
	left: 0px; top: -3729px;
}
.docs-icon-send-responses {
	left: 0px; top: -3687px;
}
.docs-icon-liveform {
	left: 0px; top: -3561px;
}
.docs-icon-ellipsis {
	left: 0px; top: -1116px;
}
.docs-icon-html-preview {
	left: 0px; top: -1158px;
}
.docs-icon-grid {
	left: -21px; top: -2424px;
}
.docs-icon-add-animation {
	left: 0px; top: -105px;
}
.docs-icon-playhead {
	left: -21px; top: -1494px;
}
.docs-icon-playhead-rtl {
	left: 0px; top: -1662px;
}
.docs-icon-unsupported {
	left: 0px; top: -1284px;
}
.docs-icon-calendar {
	left: -21px; top: -651px;
}
.docs-zippy-closed {
	left: 0px; top: -756px;
}
.docs-zippy-open {
	left: -21px; top: -1305px;
}
.docs-icon-bookmark {
	left: -21px; top: -1557px;
}
.docs-icon-heading {
	left: 0px; top: -1620px;
}
.docs-icon-file-blue {
	left: 0px; top: -3414px;
}
.docs-icon-web-result {
	left: 0px; top: -2319px;
}
.docs-icon-mic {
	left: -21px; top: -2445px;
}
.docs-icon-paragraph {
	left: 0px; top: -441px;
}
.docs-icon-bookmark-black {
	left: -21px; top: -1578px;
}
.docs-icon-web-result-blue {
	left: 0px; top: -462px;
}
.docs-icon-popout {
	left: -21px; top: -2700px;
}
.docs-icon-checkbox-type {
	left: 0px; top: -315px;
}
.docs-icon-dropdown-type {
	left: 0px; top: -2763px;
}
.docs-icon-grid-type {
	left: 0px; top: -672px;
}
.docs-icon-image-type {
	left: 0px; top: -504px;
}
.docs-icon-radio-type {
	left: 0px; top: -1305px;
}
.docs-icon-scale-type {
	left: 0px; top: -1641px;
}
.docs-icon-text-type {
	left: -21px; top: -1536px;
}
.docs-icon-time-type {
	left: -21px; top: -1200px;
}
.docs-icon-insert-text-block {
	left: 0px; top: -1179px;
}
.docs-icon-accepting-responses-on {
	left: 0px; top: 0px;
}
.docs-icon-accepting-responses-off {
	left: -21px; top: -3666px;
}
.docs-icon-decimal-increase {
	left: 0px; top: -84px;
}
.docs-icon-decimal-decrease {
	left: -21px; top: -3540px;
}
.docs-icon-settings-white {
	left: -21px; top: -906px;
}
.docs-icon-no-symbol {
	left: -21px; top: -1053px;
}
.docs-icon-crop {
	left: 0px; top: -3162px;
}
.docs-icon-green-check {
	left: -21px; top: -3036px;
}
.docs-icon-font-size {
	left: -21px; top: -3708px;
}
.docs-icon-reset-image {
	left: 0px; top: -3246px;
}
.docs-icon-r-squared {
	left: 0px; top: -3603px;
}
.docs-icon-graph-legend {
	left: 0px; top: -2277px;
}
.docs-icon-cast {
	left: 0px; top: -1011px;
}
.docs-icon-wrap-overflow {
	left: 0px; top: -777px;
}
.docs-icon-wrap-wrap {
	left: 0px; top: -1347px;
}
.docs-icon-wrap-clip {
	left: 0px; top: -2529px;
}
.docs-icon-highlights {
	left: -21px; top: -3582px;
}
.docs-icon-green-back {
	left: -21px; top: -3141px;
}
.docs-icon-arrow-back-white {
	left: 0px; top: -798px;
}
.docs-icon-arrow-back-white-rtl {
	left: 0px; top: -2592px;
}
.docs-icon-help {
	left: 0px; top: -420px;
}
.docs-icon-highlight-green {
	left: -21px; top: -588px;
}
.docs-icon-explore-black {
	left: 0px; top: -714px;
}
.docs-icon-explore-green {
	left: -21px; top: -2910px;
}
.docs-icon-explore-white {
	left: 0px; top: -1200px;
}
.docs-icon-insert-autovis-chart {
	left: -21px; top: -2952px;
}
.docs-icon-insert-autovis-chart-white {
	left: -21px; top: -1326px;
}
.docs-icon-zoom-in {
	left: 0px; top: -1896px;
}
.docs-icon-thumb-up {
	left: -21px; top: -1452px;
}
.docs-icon-thumb-down {
	left: 0px; top: -2235px;
}
.docs-icon-dlp-warning {
	left: -21px; top: -357px;
}
.docs-icon-dogfood {
	left: 0px; top: -2193px;
}
.docs-icon-add-to-drive {
	left: 0px; top: -927px;
}
.docs-icon-paste-without-formatting {
	left: -21px; top: -63px;
}
.docs-icon-qanda {
	left: -21px; top: -567px;
}
.docs-icon-update-chart {
	left: -21px; top: -1410px;
}
.docs-icon-arrow-back-dark {
	left: 0px; top: -1746px;
}
.docs-icon-arrow-back-dark-rtl {
	left: 0px; top: -2106px;
}
}
.docs-a11y-ariascreenreader-speakable {
	left: -10000px; position: absolute;
}
.goog-inline-block {
	display: inline-block; position: relative;
}
* html .goog-inline-block {
	display: inline;
}
*:first-child + html .goog-inline-block {
	display: inline;
}
.jfk-progressStatus {
	color: rgb(32, 32, 32);
}
.jfk-progressText {
	color: rgb(153, 153, 153);
}
.jfk-progressStatus {
	line-height: 18px;
}
.jfk-progressText {
	line-height: 18px;
}
.jfk-progressBar-blocking .progress-bar-horizontal {
	padding: 1px; border: 1px solid rgb(153, 153, 153); width: 320px;
}
.jfk-progressBar-nonBlocking .progress-bar-horizontal {
	padding: 1px; border: 1px solid rgb(153, 153, 153); width: 320px;
}
.jfk-progressBar-blocking .progress-bar-thumb {
	height: 5px; background-color: rgb(97, 136, 245);
}
.jfk-progressBar-nonBlocking .progress-bar-thumb {
	height: 5px; background-color: rgb(204, 204, 204);
}
.jfk-progressBar-tall.jfk-progressBar-blocking .progress-bar-thumb {
	height: 8px;
}
.jfk-progressBar-tall.jfk-progressBar-nonBlocking .progress-bar-thumb {
	height: 8px;
}
.jfk-progressBar-blocking .progress-bar-thumb {
	background-position: 0px 0px; animation:jfk-progressBar-bg 0.8s linear =
infinite; background-image: linear-gradient(315deg, transparent, =
transparent 33%, rgba(0, 0, 0, 0.12) 33%, rgba(0, 0, 0, 0.12) 66%, =
transparent 66%, transparent); background-repeat: repeat-x; =
background-size: 16px 8px; background-color: rgb(97, 136, 245); =
-webkit-animation: jfk-progressBar-bg 0.8s linear 0s infinite; =
-moz-animation: jfk-progressBar-bg 0.8s linear 0s infinite; =
-o-animation: jfk-progressBar-bg 0.8s linear 0s infinite;
}
.jfk-progressBar-tall.jfk-progressBar-blocking .progress-bar-thumb {
	animation:jfk-progressBar-bg-tall 0.8s linear infinite; =
background-size: 20px 10px; -webkit-animation: jfk-progressBar-bg-tall =
0.8s linear 0s infinite; -moz-animation: jfk-progressBar-bg-tall 0.8s =
linear 0s infinite; -o-animation: jfk-progressBar-bg-tall 0.8s linear 0s =
infinite;
}
.jfk-progressbar .progress-bar-horizontal {
	border-color: rgb(153, 153, 153);
}
.jfk-progressbar .progress-bar-vertical {
	border-color: rgb(153, 153, 153);
}
.jfk-progressbar .progress-bar-thumb {
	background-color: rgb(204, 204, 204);
}
body {
	font: 13px/normal arial, sans-serif; margin: 0px; color: black; =
font-size-adjust: none; font-stretch: normal; background-color: white;
}
h1 {
	margin: 0px;
}
h2 {
	margin: 0px;
}
h3 {
	margin: 0px;
}
h4 {
	margin: 0px;
}
h5 {
	margin: 0px;
}
.g {
	color: rgb(102, 102, 102);
}
.ss-form-title {
	margin: 0.67em 0px;
}
.ss-form-desc {
	font: inherit; margin: 0px 0px 1em; width: 99%; font-size-adjust: =
inherit; font-stretch: inherit;
}
.ss-powered-by {
	margin: 1em 0.2em 0.2em; color: rgb(102, 102, 102); clear: left; =
display: block;
}
.ss-powered-by a:link {
	color: rgb(102, 102, 102);
}
.ss-powered-by a:visited {
	color: rgb(102, 102, 102);
}
.ss-no-ignore-whitespace {
	white-space: pre-wrap; -ms-word-wrap: break-word;
}
.form-error-arg {
	font-weight: bold;
}
h1 {
	padding: 0px; font-size: 23px;
}
hr {
	border: 0px currentColor; height: 1px; background-color: rgb(221, 221, =
221);
}
table {
	border-collapse: collapse;
}
textarea {
	font: 13px/normal arial, sans-serif; font-size-adjust: none; =
font-stretch: normal;
}
br {
	display: block !important;
}
.aria-only-help {
	left: -9999px; font-size: 0px; position: absolute;
}
.ss-printable-hint {
	display: none;
}
.ss-question-list {
	list-style-type: none;
}
.jfk-button {
	padding: 0px 8px; outline: 0px; border-radius: 2px; height: 27px; =
text-align: center; line-height: 27px; font-size: 11px; font-weight: =
bold; margin-right: 16px; white-space: nowrap; cursor: default; =
min-width: 54px; -webkit-border-radius: 2px; -moz-border-radius: 2px;
}
.jfk-button-hover {
	box-shadow: 0px 1px 1px rgba(0,0,0,0.1); -webkit-box-shadow: 0 1px 1px =
rgba(0, 0, 0, .1); -moz-box-shadow: 0 1px 1px rgba(0, 0, 0, .1);
}
.jfk-button-selected {
	box-shadow: inset 0px 1px 2px rgba(0,0,0,0.1); -webkit-box-shadow: =
inset 0px 1px 2px rgba(0, 0, 0, 0.1); -moz-box-shadow: inset 0px 1px 2px =
rgba(0, 0, 0, 0.1);
}
.jfk-button .jfk-button-img {
	margin-top: -3px; vertical-align: middle;
}
.jfk-button-label {
	margin-left: 5px;
}
.jfk-button-narrow {
	padding: 0px; min-width: 34px;
}
.jfk-button-collapse-left {
	z-index: 1;
}
.jfk-button-collapse-right {
	z-index: 1;
}
.jfk-button-disabled.jfk-button-collapse-left {
	z-index: 0;
}
.jfk-button-collapse-left.jfk-button-checked {
	z-index: 2;
}
.jfk-button-collapse-right.jfk-button-checked {
	z-index: 2;
}
.jfk-button-collapse-left:focus {
	z-index: 3;
}
.jfk-button-collapse-right:focus {
	z-index: 3;
}
.jfk-button-collapse-left.jfk-button-hover {
	z-index: 3;
}
.jfk-button-collapse-right.jfk-button-hover {
	z-index: 3;
}
.jfk-button-collapse-left {
	margin-left: -1px; border-top-left-radius: 0px; =
border-bottom-left-radius: 0px; -moz-border-radius-bottomleft: 0; =
-moz-border-radius-topleft: 0; -webkit-border-bottom-left-radius: 0; =
-webkit-border-top-left-radius: 0;
}
.jfk-button-collapse-right {
	margin-right: 0px; border-top-right-radius: 0px; =
border-bottom-right-radius: 0px; -moz-border-radius-topright: 0; =
-moz-border-radius-bottomright: 0; -webkit-border-top-right-radius: 0; =
-webkit-border-bottom-right-radius: 0;
}
.jfk-button-disabled.jfk-button:active {
	box-shadow: none; -webkit-box-shadow: none; -moz-box-shadow: none;
}
.jfk-button-action {
	border: 1px solid rgb(48, 121, 237); color: rgb(255, 255, 255); =
box-shadow: none; background-image: -ms-linear-gradient(rgb(77, 144, =
254), rgb(71, 135, 237)); background-color: rgb(77, 144, 254); =
-webkit-box-shadow: none; -moz-box-shadow: none;
}
.jfk-button-hover.jfk-button-action {
	border: 1px solid rgb(47, 91, 183); box-shadow: none; background-image: =
-ms-linear-gradient(rgb(77, 144, 254), rgb(53, 122, 232)); =
background-color: rgb(53, 122, 232); -webkit-box-shadow: none; =
-moz-box-shadow: none;
}
.jfk-button-action:focus {
	outline: rgba(0, 0, 0, 0) 0px; border: 1px solid rgba(0, 0, 0, 0); =
box-shadow: inset 0px 0px 0px 1px #fff; -webkit-box-shadow: inset 0 0 0 =
1px #fff; -moz-box-shadow: inset 0 0 0 1px #fff;
}
.jfk-button-clear-outline.jfk-button-action {
	box-shadow: none; -webkit-box-shadow: none; -moz-box-shadow: none;
}
.jfk-button-action:active {
	background: rgb(53, 122, 232); border: 1px solid rgb(47, 91, 183); =
box-shadow: inset 0px 1px 2px rgba(0,0,0,0.3); -webkit-box-shadow: inset =
0 1px 2px rgba(0, 0, 0, 0.3); -moz-box-shadow: inset 0 1px 2px rgba(0, =
0, 0, 0.3);
}
.jfk-button-disabled.jfk-button-action {
	background: rgb(77, 144, 254); opacity: 0.5;
}
.jfk-button-standard {
	border: 1px solid rgba(0, 0, 0, 0.1); color: rgb(68, 68, 68); =
box-shadow: none; background-image: -ms-linear-gradient(rgb(245, 245, =
245), rgb(241, 241, 241)); background-color: rgb(245, 245, 245); =
-webkit-box-shadow: none; -moz-box-shadow: none;
}
.jfk-button-hover.jfk-button-standard {
	border: 1px solid rgb(198, 198, 198); color: rgb(51, 51, 51); =
box-shadow: none; background-image: -ms-linear-gradient(rgb(248, 248, =
248), rgb(241, 241, 241)); background-color: rgb(248, 248, 248); =
-webkit-box-shadow: none; -moz-box-shadow: none;
}
.jfk-button-hover.jfk-button-clear-outline.jfk-button-standard {
	border: 1px solid rgb(198, 198, 198); color: rgb(51, 51, 51); =
box-shadow: none; background-image: -ms-linear-gradient(rgb(248, 248, =
248), rgb(241, 241, 241)); background-color: rgb(248, 248, 248); =
-webkit-box-shadow: none; -moz-box-shadow: none;
}
.jfk-button-standard:active {
	background: rgb(248, 248, 248); color: rgb(51, 51, 51); box-shadow: =
inset 0px 1px 2px rgba(0,0,0,0.1); -webkit-box-shadow: inset 0 1px 2px =
rgba(0, 0, 0, .1); -moz-box-shadow: inset 0 1px 2px rgba(0, 0, 0, .1);
}
.jfk-button-hover.jfk-button-standard:active {
	background: rgb(248, 248, 248); color: rgb(51, 51, 51); box-shadow: =
inset 0px 1px 2px rgba(0,0,0,0.1); -webkit-box-shadow: inset 0 1px 2px =
rgba(0, 0, 0, .1); -moz-box-shadow: inset 0 1px 2px rgba(0, 0, 0, .1);
}
.jfk-button-selected.jfk-button-standard {
	border: 1px solid rgb(204, 204, 204); color: rgb(51, 51, 51); =
background-image: -ms-linear-gradient(rgb(248, 248, 248), rgb(241, 241, =
241)); background-color: rgb(238, 238, 238);
}
.jfk-button-selected.jfk-button-clear-outline.jfk-button-standard {
	border: 1px solid rgb(204, 204, 204); color: rgb(51, 51, 51); =
background-image: -ms-linear-gradient(rgb(248, 248, 248), rgb(241, 241, =
241)); background-color: rgb(238, 238, 238);
}
.jfk-button-checked.jfk-button-standard {
	border: 1px solid rgb(204, 204, 204); color: rgb(51, 51, 51); =
box-shadow: inset 0px 1px 2px rgba(0,0,0,0.1); background-image: =
-ms-linear-gradient(rgb(238, 238, 238), rgb(224, 224, 224)); =
background-color: rgb(238, 238, 238); -webkit-box-shadow: inset 0 1px =
2px rgba(0, 0, 0, .1); -moz-box-shadow: inset 0 1px 2px rgba(0, 0, 0, =
.1);
}
.jfk-button-checked.jfk-button-clear-outline.jfk-button-standard {
	border: 1px solid rgb(204, 204, 204); color: rgb(51, 51, 51); =
box-shadow: inset 0px 1px 2px rgba(0,0,0,0.1); background-image: =
-ms-linear-gradient(rgb(238, 238, 238), rgb(224, 224, 224)); =
background-color: rgb(238, 238, 238); -webkit-box-shadow: inset 0 1px =
2px rgba(0, 0, 0, .1); -moz-box-shadow: inset 0 1px 2px rgba(0, 0, 0, =
.1);
}
.jfk-button-standard:focus {
	border: 1px solid rgb(77, 144, 254);
}
.jfk-button-clear-outline.jfk-button-standard {
	border: 1px solid rgba(0, 0, 0, 0.1);
}
.jfk-button-disabled.jfk-button-standard {
	background: rgb(255, 255, 255); border: 1px solid rgba(0, 0, 0, 0.05); =
color: rgb(184, 184, 184);
}
.jfk-button-standard .jfk-button-img {
	opacity: 0.55;
}
.jfk-button-checked.jfk-button-standard .jfk-button-img {
	opacity: 0.9;
}
.jfk-button-selected.jfk-button-standard .jfk-button-img {
	opacity: 0.9;
}
.jfk-button-hover.jfk-button-standard .jfk-button-img {
	opacity: 0.9;
}
.jfk-button-disabled.jfk-button-standard .jfk-button-img {
	opacity: 0.333;
}
.jfk-tooltip {
	padding: 7px 9px; border-radius: 0px; border: 1px solid rgb(255, 255, =
255); transition:visibility, opacity 0.13s ease-in; color: rgb(255, 255, =
255); font-size: 11px; font-weight: bold; margin-left: -1px; display: =
block; visibility: visible; position: absolute; cursor: default; =
-ms-word-break: break-all; opacity: 1; box-shadow: none; =
background-color: rgb(42, 42, 42); -webkit-border-radius: 0; =
-moz-border-radius: 0; -webkit-box-shadow: none; -moz-box-shadow: none; =
-webkit-transition: visibility 0, opacity .13s ease-in; -moz-transition: =
visibility 0, opacity .13s ease-in; -o-transition: visibility 0, opacity =
.13s ease-in;
}
.jfk-tooltip-hide {
	transition:visibility 0.13s, opacity 0.13s ease-out, left 0s linear =
0.13s, top 0s linear 0.13s; left: 20px !important; top: 20px !important; =
visibility: hidden; opacity: 0; -webkit-transition: visibility .13s, =
opacity .13s ease-out, left 0 linear .13s, top 0 linear .13s; =
-moz-transition: visibility .13s, opacity .13s ease-out, left 0 linear =
.13s, top 0 linear .13s; -o-transition: visibility .13s, opacity .13s =
ease-out, left 0 linear .13s, top 0 linear .13s;
}
.jfk-tooltip-data {
	display: none;
}
.jfk-tooltip-arrow {
	position: absolute; pointer-events: none;
}
.jfk-tooltip-arrow .jfk-tooltip-arrowimplbefore {
	width: 0px; height: 0px; display: block; position: absolute; content: =
"";
}
.jfk-tooltip-arrow .jfk-tooltip-arrowimplafter {
	width: 0px; height: 0px; display: block; position: absolute; content: =
"";
}
.jfk-tooltip-arrow .jfk-tooltip-arrowimplbefore {
	border: 6px solid currentColor;
}
.jfk-tooltip-arrow .jfk-tooltip-arrowimplafter {
	border: 5px solid currentColor;
}
.jfk-tooltip-arrowdown {
	bottom: 0px;
}
.jfk-tooltip-arrowup {
	top: -6px;
}
.jfk-tooltip-arrowleft {
	left: -6px;
}
.jfk-tooltip-arrowright {
	right: 0px;
}
.jfk-tooltip-arrowdown .jfk-tooltip-arrowimplbefore {
	border-color: rgb(255, 255, 255) transparent; left: -6px;
}
.jfk-tooltip-arrowup .jfk-tooltip-arrowimplbefore {
	border-color: rgb(255, 255, 255) transparent; left: -6px;
}
.jfk-tooltip-arrowdown .jfk-tooltip-arrowimplafter {
	border-color: rgb(42, 42, 42) transparent; left: -5px;
}
.jfk-tooltip-arrowup .jfk-tooltip-arrowimplafter {
	border-color: rgb(42, 42, 42) transparent; left: -5px;
}
.jfk-tooltip-arrowdown .jfk-tooltip-arrowimplbefore {
	border-bottom-width: 0px;
}
.jfk-tooltip-arrowdown .jfk-tooltip-arrowimplafter {
	border-bottom-width: 0px;
}
.jfk-tooltip-arrowup .jfk-tooltip-arrowimplbefore {
	border-top-width: 0px;
}
.jfk-tooltip-arrowup .jfk-tooltip-arrowimplafter {
	top: 1px; border-top-width: 0px;
}
.jfk-tooltip-arrowleft .jfk-tooltip-arrowimplbefore {
	border-color: transparent rgb(255, 255, 255); top: -6px;
}
.jfk-tooltip-arrowright .jfk-tooltip-arrowimplbefore {
	border-color: transparent rgb(255, 255, 255); top: -6px;
}
.jfk-tooltip-arrowleft .jfk-tooltip-arrowimplafter {
	border-color: transparent rgb(42, 42, 42); top: -5px;
}
.jfk-tooltip-arrowright .jfk-tooltip-arrowimplafter {
	border-color: transparent rgb(42, 42, 42); top: -5px;
}
.jfk-tooltip-arrowleft .jfk-tooltip-arrowimplbefore {
	border-left-width: 0px;
}
.jfk-tooltip-arrowleft .jfk-tooltip-arrowimplafter {
	left: 1px; border-left-width: 0px;
}
.jfk-tooltip-arrowright .jfk-tooltip-arrowimplbefore {
	border-right-width: 0px;
}
.jfk-tooltip-arrowright .jfk-tooltip-arrowimplafter {
	border-right-width: 0px;
}
html {
	font-size: 13px;
}
body {
	-ms-word-wrap: break-word;
}
body {
	padding: 0px 0.75rem;
}
.ss-form-container {
	border: 1px solid rgb(204, 204, 204); background-color: rgb(255, 255, =
255);
}
.ss-form-container {
	margin: 0.75rem auto; padding: 0px; border-radius: 2px; width: 100%; =
min-width: 280px; max-width: 700px; box-sizing: border-box; box-shadow: =
0px 5px 10px rgba(0,0,0,0.2);
}
.ss-top-of-page {
	padding-top: 4rem; margin-bottom: 3rem;
}
.ss-top-of-page {
	padding-right: 3rem; padding-left: 3rem;
}
.ss-form {
	padding-right: 3rem; padding-left: 3rem;
}
.ss-footer {
	padding-right: 3rem; padding-left: 3rem;
}
.ss-confirmation-banner {
	padding: 3rem;
}
.ss-header-image-container {
	height: 0px;
}
.ss-header-image-container {
	line-height: 0; font-size: 0px;
}
.ss-header-image-image {
	width: 100%; display: inline-block; background-repeat: no-repeat; =
background-size: 100% auto;
}
.ss-header-image-sizer {
	width: 100%; height: 0px;
}
.ss-confirmation-banner {
	color: rgb(51, 51, 51); background-color: rgb(255, 255, 135);
}
.ss-confirmation-header {
	font-size: 140%;
}
.ss-confirmation-content {
	margin-top: 1em;
}
.ss-form-title {
	margin: 0px 0px 0.5rem;
}
input#emailReceipt {
	margin-top: 0px; margin-left: 0px; vertical-align: middle;
}
.jfk-button {
	height: auto; padding-right: 15px; padding-left: 15px;
}
.ss-password-warning {
	font-style: italic; margin-top: 0.5rem;
}
.ss-footer {
	padding-top: 2.5rem; padding-bottom: 3rem; margin-top: 3rem; =
border-top-color: rgb(221, 221, 221); border-top-width: 1px; =
border-top-style: solid;
}
.no-chrome .powered-by-logo {
	display: none;
}
.no-chrome .ss-legal {
	display: none;
}
.no-chrome .ss-edit-link {
	display: none;
}
.ss-prepopulate-input {
	width: 100%;
}
.ss-submit-url-input {
	width: 100%;
}
.goog-date-picker {
	font: 13px/normal Arial, sans-serif; font-size-adjust: none; =
font-stretch: normal;
}
.goog-date-picker th {
	font: 13px/normal Arial, sans-serif; font-size-adjust: none; =
font-stretch: normal;
}
.goog-date-picker td {
	font: 13px/normal Arial, sans-serif; font-size-adjust: none; =
font-stretch: normal;
}
.goog-date-picker {
	background: rgb(195, 217, 255); padding: 2px; border: 1px solid rgb(0, =
0, 0); color: rgb(0, 0, 0); float: left; position: relative; cursor: =
default; -moz-user-focus: normal; -moz-user-select: none;
}
.goog-date-picker th {
	text-align: center;
}
.goog-date-picker td {
	padding: 1px 3px; text-align: center; vertical-align: middle;
}
.goog-date-picker-menu {
	background: threedface; border: 1px solid gray; position: absolute; =
z-index: 1; -moz-user-focus: normal;
}
.goog-date-picker-menu ul {
	list-style: none; margin: 0px; padding: 0px;
}
.goog-date-picker-menu ul li {
	cursor: default;
}
.goog-date-picker-menu-selected {
	background: rgb(204, 204, 255);
}
.goog-date-picker th {
	font-size: 0.9em;
}
.goog-date-picker td div {
	float: left;
}
.goog-date-picker button {
	background: none; margin: 1px 0px; padding: 0px; border: 0px =
currentColor; color: rgb(34, 0, 204); font-weight: bold;
}
.goog-date-picker-date {
	background: rgb(255, 255, 255);
}
.goog-date-picker-week {
	padding: 1px 3px; border: 0px solid rgb(162, 187, 221);
}
.goog-date-picker-wday {
	padding: 1px 3px; border: 0px solid rgb(162, 187, 221);
}
.goog-date-picker-week {
	border-right-width: 1px;
}
.goog-date-picker-wday {
	border-bottom-width: 1px;
}
.goog-date-picker-head td {
	text-align: center;
}
td.goog-date-picker-today-cont {
	text-align: center;
}
td.goog-date-picker-none-cont {
	text-align: center;
}
.goog-date-picker-month {
	white-space: nowrap; min-width: 11ex;
}
.goog-date-picker-year {
	white-space: nowrap; min-width: 6ex;
}
.goog-date-picker-monthyear {
	white-space: nowrap;
}
.goog-date-picker table {
	border-collapse: collapse;
}
.goog-date-picker-other-month {
	color: rgb(136, 136, 136);
}
.goog-date-picker-wkend-start {
	background: rgb(238, 238, 238);
}
.goog-date-picker-wkend-end {
	background: rgb(238, 238, 238);
}
td.goog-date-picker-selected {
	background: rgb(195, 217, 255);
}
.goog-date-picker-today {
	background: rgb(153, 170, 187); border-color: rgb(34, 68, 102) rgb(153, =
187, 221) rgb(153, 187, 221) rgb(34, 68, 102); color: rgb(255, 255, =
255); font-weight: bold !important;
}
.ss-date input {
	font: inherit; font-size-adjust: inherit; font-stretch: inherit;
}
.ss-datetime input {
	font: inherit; font-size-adjust: inherit; font-stretch: inherit;
}
.ss-time input {
	font: inherit; font-size-adjust: inherit; font-stretch: inherit;
}
.ss-hidden-button {
	padding: 0px; border: currentColor; width: 0px; height: 0px; display: =
none;
}
.ss-picker-button-container {
	margin: -1px -1px -1px 1ex; border: 1px solid rgb(220, 220, 220); =
height: 32px; background-image: -ms-linear-gradient(rgb(245, 245, 245), =
rgb(241, 241, 241)); background-color: rgb(245, 245, 245);
}
.ss-picker-container {
	left: 2ex; position: absolute; z-index: 2;
}
.ss-calendar-button {
	padding: 5px 4px 4px; z-index: 1;
}
.ss-datetime-box {
	border: 1px solid rgb(220, 220, 220); padding-left: 3px; margin-right: =
2em; vertical-align: middle; min-height: 32px;
}
.ss-datetime-box select {
	margin: 4px 3px; vertical-align: middle;
}
.ss-datetime-box-spacer {
	height: 32px; vertical-align: middle;
}
.ss-grid {
	-ms-overflow-x: auto;
}
.ss-gridnumbers {
	text-align: center; border-bottom-color: rgb(211, 216, 211); =
border-bottom-width: 1px; border-bottom-style: solid;
}
.ss-gridnumber {
	padding: 0.5em 0px; display: block;
}
.ss-gridrow {
	padding: 0px; text-align: center; color: rgb(102, 102, 102); =
border-bottom-color: rgb(211, 216, 211); border-bottom-width: 1px; =
border-bottom-style: solid;
}
.ss-grid-button-label {
	display: block;
}
.ss-grid-button-wrapper {
	padding: 0.5em 0.25em;
}
.ss-gridrow-leftlabel {
	text-align: left; padding-left: 15px; min-width: 100px; max-width: =
200px;
}
.ss-grideditor-columns input {
	line-height: 150%;
}
.ss-grideditor-editor .magic-list span.ss-header {
	padding-right: 1em; font-weight: bold;
}
.ss-grid-separator {
	border: 1px solid rgb(229, 229, 229);
}
.ss-scale {
	-ms-overflow-x: auto;
}
.ss-scalenumbers {
	text-align: center;
}
.ss-scalenumber {
	padding: 0.5em 0px; display: block;
}
.ss-scalerow {
	border-width: 1px 0px; border-style: solid none; border-color: rgb(211, =
216, 211) currentColor; padding: 0.5em 0.25em; text-align: center; =
color: rgb(102, 102, 102);
}
td.ss-leftlabel {
	text-align: right; padding-left: 0px;
}
td.ss-rightlabel {
	text-align: left; padding-right: 0px;
}
.ss-form-entry {
	margin-bottom: 1.5em;
}
.ss-form-entry input {
	margin-top: 0px; margin-left: 0px; vertical-align: middle;
}
.ss-form-entry select {
	max-width: 100%;
}
.ss-q-title {
	font-weight: bold; display: block;
}
h2.ss-q-title {
	margin-top: 0.83em; margin-bottom: 0.83em;
}
.ss-q-help {
	display: block;
}
.ss-q-help {
	margin-top: 0.25rem;
}
.ss-secondary-text {
	color: rgb(102, 102, 102);
}
.ss-textarea {
	max-width: 99%;
}
.ss-q-long {
	width: 70%; resize: vertical;
}
.ss-choices {
	list-style: none; padding: 0px;
}
.ss-choices {
	margin: 0.75rem 0px 0px;
}
.ss-choice-item {
	margin: 0px; line-height: 1.3em; padding-bottom: 0.5em;
}
.ss-required-asterisk {
	color: rgb(196, 59, 29);
}
.ss-section-title {
	margin: 2rem 0px 0px;
}
.ss-section-description {
	margin-top: 0.5rem;
}
.ss-page-title {
	margin: 0px; padding: 0px;
}
.ss-formwidget-container:focus {
=09
}
.ss-item {
	margin: 12px 0px;
}
.ss-q-short {
	padding: 0.4em 0.6em; border: 1px solid rgb(187, 187, 187);
}
.ss-q-long {
	padding: 0.4em 0.6em; border: 1px solid rgb(187, 187, 187);
}
.ss-image {
	position: relative; max-width: 100%;
}
.ss-video {
	position: relative; max-width: 100%;
}
.ss-embeddable-object-container {
	position: relative; max-width: 100%;
}
.ss-video {
	border: currentColor;
}
.ss-video-badge {
	left: 0px; position: absolute;
}
.ss-video:focus {
=09
}
.ss-image:focus {
=09
}
.ss-edit-link {
	background: =
url("//www.gstatic.com/docs/spreadsheets/forms/edit_dark.png") no-repeat =
7px 8px rgb(31, 31, 29); font: bold 13px/normal arial, sans-serif; =
padding: 7px 7px 7px 27px; border: 1px solid rgb(255, 255, 255); top: =
7px; right: 7px; color: rgb(255, 255, 255); text-decoration: none; =
float: right; position: absolute; font-size-adjust: none; font-stretch: =
normal;
}
.ss-edit-link:active {
	background: =
url("//www.gstatic.com/docs/spreadsheets/forms/edit_dark.png") no-repeat =
7px 8px rgb(31, 31, 29); font: bold 13px/normal arial, sans-serif; =
padding: 7px 7px 7px 27px; border: 1px solid rgb(255, 255, 255); top: =
7px; right: 7px; color: rgb(255, 255, 255); text-decoration: none; =
float: right; position: absolute; font-size-adjust: none; font-stretch: =
normal;
}
.ss-edit-link:visited {
	background: =
url("//www.gstatic.com/docs/spreadsheets/forms/edit_dark.png") no-repeat =
7px 8px rgb(31, 31, 29); font: bold 13px/normal arial, sans-serif; =
padding: 7px 7px 7px 27px; border: 1px solid rgb(255, 255, 255); top: =
7px; right: 7px; color: rgb(255, 255, 255); text-decoration: none; =
float: right; position: absolute; font-size-adjust: none; font-stretch: =
normal;
}
.ss-edit-link:hover {
	background: =
url("//www.gstatic.com/docs/spreadsheets/forms/edit_dark.png") no-repeat =
7px 8px rgb(31, 31, 29); font: bold 13px/normal arial, sans-serif; =
padding: 7px 7px 7px 27px; border: 1px solid rgb(255, 255, 255); top: =
7px; right: 7px; color: rgb(255, 255, 255); text-decoration: none; =
float: right; position: absolute; font-size-adjust: none; font-stretch: =
normal;
}
.ss-edit-link:link {
	background: =
url("//www.gstatic.com/docs/spreadsheets/forms/edit_dark.png") no-repeat =
7px 8px rgb(31, 31, 29); font: bold 13px/normal arial, sans-serif; =
padding: 7px 7px 7px 27px; border: 1px solid rgb(255, 255, 255); top: =
7px; right: 7px; color: rgb(255, 255, 255); text-decoration: none; =
float: right; position: absolute; font-size-adjust: none; font-stretch: =
normal;
}
.disclaimer .ss-terms a:link {
	text-decoration: none;
}
.disclaimer .ss-terms a:hover {
	text-decoration: underline;
}
.disclaimer {
	font: 11px/normal arial, sans-serif; color: rgb(119, 119, 119); =
font-size-adjust: none; font-stretch: normal;
}
.disclaimer {
	margin: 0px;
}
.disclaimer-separator {
	border-top-color: rgb(235, 235, 235); border-top-width: 1px; =
border-top-style: solid;
}
.disclaimer-separator {
	display: none;
}
.powered-by-logo {
	vertical-align: bottom; float: left;
}
.powered-by-text {
	line-height: 16px;
}
.ss-terms {
	line-height: 20px;
}
.ss-terms {
	text-align: right;
}
.ss-submit-message {
	font: 13px/normal arial, sans-serif; margin-bottom: 20px; =
font-size-adjust: none; font-stretch: normal;
}
.error {
	border: 2px solid currentColor;
}
.required {
	border: 2px solid currentColor;
}
.errorbox-bad {
	border: 2px solid currentColor;
}
.required-message {
	color: rgb(196, 59, 29); font-size: 13px; display: none;
}
.error-message {
	color: rgb(196, 59, 29); font-size: 13px; display: none;
}
.required ~ .required-message {
	display: block;
}
.error ~ .error-message {
	display: block;
}
ul.required.ss-choices {
	padding-top: 4px; padding-left: 4px; margin-top: -3px; margin-left: =
-3px;
}
.docs-offscreen {
	left: -10000px; top: -10000px; position: absolute;
}
.errorbox-bad {
	padding: 2px; background-color: rgb(255, 230, 204);
}
.errorheader {
	color: rgb(196, 59, 29);
}
.jfk-progressBar-nonBlocking .progress-bar-horizontal {
	background: rgb(255, 255, 255); padding: 1px; border: 1px solid =
rgb(153, 153, 153); width: 150px; height: 10px;
}
.jfk-progressBar-nonBlocking .progress-bar-thumb {
	width: 150px; height: 10px;
}
#navigation-table {
	width: 100%;
}
#navigation-buttons {
	margin-bottom: 0px;
}
#progress-container {
	text-align: right;
}

------=_NextPart_000_0000_01D173B6.8C52BE10
Content-Type: text/css;
	charset="iso-8859-1"
Content-Transfer-Encoding: quoted-printable
Content-Location: https://docs.google.com/static/forms/client/css/3883145868-printable_formview_st_ltr.css

@media print
{
#ss-printable-controls {
	display: none;
}
}
#ss-printable-controls {
	margin: 1em; padding: 1em; background-color: rgb(255, 255, 135);
}
#ss-printable-controls label {
	margin-bottom: 1em; display: block;
}
#ss-printable-footer-links {
	float: right;
}
.ss-printable-footer-link {
	margin: 1em 3em 1em 1em; text-align: center; color: rgb(119, 119, 119); =
font-size: 0.8em;
}
.ss-printable-footer-link img {
	margin-left: 1em; vertical-align: middle;
}
body {
	background-color: white;
}
.ss-top-of-page {
	margin-bottom: 3em;
}
.ss-form-title {
	margin-bottom: 0px;
}
.ss-form-desc {
	margin: 0.5em 0px 1em;
}
.ss-edit-link {
	display: none;
}
.ss-navigate {
	display: none;
}
.ss-terms {
	display: none;
}
.ss-form-container {
	margin: 0.5em 2em 0.5em 0.5em; border: 0px currentColor; width: auto; =
box-shadow: none;
}
.ss-form-question {
	list-style: decimal; margin-left: 2em; display: list-item; =
page-break-inside: avoid;
}
.ss-printable-hint {
	color: rgb(153, 153, 153); font-style: italic;
}
.ss-printable-navigation {
	color: rgb(153, 153, 153); font-style: italic;
}
.ss-printable-hint {
	margin-bottom: 1em; display: block;
}
.ss-printable-navigation {
	margin-left: 4ex;
}
.ss-page-break .ss-printable-navigation {
	margin-bottom: 1em; margin-left: 0px; display: block;
}
.ss-grid {
	-ms-overflow-x: inherit;
}
.ss-scale {
	-ms-overflow-x: inherit;
}
.ss-text input {
	display: none;
}
.ss-q-other-container input {
	display: none;
}
.ss-text {
	width: 50%; border-bottom-color: rgb(153, 153, 153); =
border-bottom-width: 1px; border-bottom-style: dotted;
}
.ss-q-other-container {
	width: 50%; border-bottom-color: rgb(153, 153, 153); =
border-bottom-width: 1px; border-bottom-style: dotted;
}
.ss-printable-text-line {
	width: 50%; border-bottom-color: rgb(153, 153, 153); =
border-bottom-width: 1px; border-bottom-style: dotted;
}
.ss-datetime-fillin {
	width: 50%; border-bottom-color: rgb(153, 153, 153); =
border-bottom-width: 1px; border-bottom-style: dotted;
}
.ss-printable-text-line {
	height: 2em;
}
.ss-q-other-container {
	padding-bottom: 1.5em; vertical-align: bottom;
}
.ss-text {
	margin-bottom: 2em;
}
.ss-text .ss-form-entry {
	padding-bottom: 0.5em;
}
.ss-section-title {
	background: none; margin-bottom: 1.5em; border-bottom-color: black; =
border-bottom-width: 1px; border-bottom-style: solid;
}
.ss-grid-button-wrapper {
	margin: 0px auto; padding: 8px; border-radius: 10px; border: 1px solid =
rgb(153, 153, 153); width: 2ex;
}
.ss-grid-button-wrapper input {
	display: none;
}
.ss-gridnumbers {
	width: auto !important;
}
.ss-gridrow {
	width: auto !important;
}
.ss-gridnumbers {
	padding: 0px 1ex;
}
.ss-scalerow-fieldcell input {
	display: none;
}
.ss-scalerow-fieldcell {
	margin: 0px 5px; padding: 8px; border-radius: 10px; border: 1px solid =
rgb(153, 153, 153); width: 1.6ex; vertical-align: middle;
}
.ss-choice-item-control {
	margin: 0px 5px; padding: 8px; border-radius: 10px; border: 1px solid =
rgb(153, 153, 153); width: 1.6ex; vertical-align: middle;
}
.ss-checkbox .ss-choice-item-control {
	border-radius: 0px; width: 0px;
}
.ss-leftlabel {
	padding-right: 1em;
}
.ss-rightlabel {
	padding-left: 1em;
}
.ss-choice-item-control input {
	display: none;
}
.ss-question-list {
	list-style-type: decimal;
}
a img {
	border: currentColor;
}

------=_NextPart_000_0000_01D173B6.8C52BE10
Content-Type: text/css;
	charset="iso-8859-1"
Content-Transfer-Encoding: 7bit
Content-Location: https://docs.google.com/static/forms/client/css/3145455273-mobile_formview_st_ltr.css

body {
	font-size: 16px;
}
.ss-form-question {
	padding-bottom: 10px;
}
.ss-edit-link {
	display: none;
}
input[type='text'] {
	padding: 5px; width: 90%; font-size: 16px;
}
input:not([type]) {
	padding: 5px; width: 90%; font-size: 16px;
}
textarea {
	padding: 5px; width: 90%; font-size: 16px;
}
select {
	font-size: 16px;
}
input[type='radio'] {
	width: 16px; height: 16px;
}
input[type='checkbox'] {
	width: 16px; height: 16px;
}
.ss-choice-item {
	padding-top: 0.5em;
}
input[type='submit'] {
	padding: 10px; font-size: 16px;
}
.jfk-button {
	padding: 10px; font-size: 16px;
}
button {
	padding: 10px; font-size: 16px;
}
.ss-gridnumbers {
	min-width: 30px;
}
.ss-grid-row {
	min-width: 30px;
}
.ss-scalenumbers {
	min-width: 30px;
}
.ss-scalerow {
	min-width: 30px;
}
.ss-terms {
	text-align: left; margin-left: 0em; display: block;
}
.ss-form-title {
	margin-top: 0px;
}
pre {
	width: 90%; -ms-overflow-x: hidden;
}
.ss-q-long {
	width: 90%;
}

------=_NextPart_000_0000_01D173B6.8C52BE10
Content-Type: application/octet-stream
Content-Transfer-Encoding: quoted-printable
Content-Location: https://docs.google.com/static/forms/client/js/3192200068-formviewer_prd.js

(function() { function h(a){return function(){return this[a]}}function =
aa(a){return function(){return a}}var n,q=3Dthis;function r(a){return =
void 0!=3D=3Da}function ba(a){a=3Da.split(".");for(var =
b=3Dq,c;c=3Da.shift();)if(null!=3Db[c])b=3Db[c];else return null;return =
b}function ca(){}function da(a){a.Ja=3Dfunction(){return =
a.Kb?a.Kb:a.Kb=3Dnew a}}=0A=
function ga(a){var b=3Dtypeof a;if("object"=3D=3Db)if(a){if(a instanceof =
Array)return"array";if(a instanceof Object)return b;var =
c=3DObject.prototype.toString.call(a);if("[object =
Window]"=3D=3Dc)return"object";if("[object =
Array]"=3D=3Dc||"number"=3D=3Dtypeof a.length&&"undefined"!=3Dtypeof =
a.splice&&"undefined"!=3Dtypeof =
a.propertyIsEnumerable&&!a.propertyIsEnumerable("splice"))return"array";i=
f("[object Function]"=3D=3Dc||"undefined"!=3Dtypeof =
a.call&&"undefined"!=3Dtypeof =
a.propertyIsEnumerable&&!a.propertyIsEnumerable("call"))return"function"}=
else return"null";=0A=
else if("function"=3D=3Db&&"undefined"=3D=3Dtypeof =
a.call)return"object";return b}function =
t(a){return"array"=3D=3Dga(a)}function ha(a){var =
b=3Dga(a);return"array"=3D=3Db||"object"=3D=3Db&&"number"=3D=3Dtypeof =
a.length}function v(a){return"string"=3D=3Dtypeof a}function =
ja(a){return"number"=3D=3Dtypeof a}function =
ka(a){return"function"=3D=3Dga(a)}function la(a){var b=3Dtypeof =
a;return"object"=3D=3Db&&null!=3Da||"function"=3D=3Db}function =
ma(a){return a[na]||(a[na]=3D++oa)}var =
na=3D"closure_uid_"+(1E9*Math.random()>>>0),oa=3D0;=0A=
function pa(a,b,c){return a.call.apply(a.bind,arguments)}function =
qa(a,b,c){if(!a)throw Error();if(2<arguments.length){var =
d=3DArray.prototype.slice.call(arguments,2);return function(){var =
c=3DArray.prototype.slice.call(arguments);Array.prototype.unshift.apply(c=
,d);return a.apply(b,c)}}return function(){return =
a.apply(b,arguments)}}function =
w(a,b,c){w=3DFunction.prototype.bind&&-1!=3DFunction.prototype.bind.toStr=
ing().indexOf("native code")?pa:qa;return w.apply(null,arguments)}=0A=
function ra(a,b){var c=3DArray.prototype.slice.call(arguments,1);return =
function(){var b=3Dc.slice();b.push.apply(b,arguments);return =
a.apply(this,b)}}var sa=3DDate.now||function(){return+new Date};function =
x(a,b){function =
c(){}c.prototype=3Db.prototype;a.o=3Db.prototype;a.prototype=3Dnew =
c;a.prototype.constructor=3Da;a.sd=3Dfunction(a,c,f){for(var =
g=3DArray(arguments.length-2),k=3D2;k<arguments.length;k++)g[k-2]=3Dargum=
ents[k];return b.prototype[c].apply(a,g)}};function ta(a){return"Must be =
a number greater than "+a}function ua(a){return"Must be a number greater =
than or equal to "+a}function va(a){return"Must be a number less than =
"+a}function wa(a){return"Must be a number less than or equal to =
"+a}function xa(a){return"Must be a number equal to "+a}function =
ya(a){return"Must be a number not equal to "+a}function =
za(a,b){return"Must be a number between "+(a+(" and "+b))}function =
Aa(a,b){return"Must be a number less than "+(a+(" or greater than "+b))}=0A=
function Ba(a){return"Must contain "+a}function Ca(a){return"Must not =
contain "+a}function Da(a){return"Must be at least "+(a+" =
characters")}function Ea(a){return"Must be fewer than "+(a+" =
characters")}function Fa(a){return"Must select at least "+(a+" =
options")}function Ga(a){return"Must select at most "+(a+" =
options")}function Ha(a){return"Must select exactly "+(a+" =
options")};var Ia;function =
z(){this.ka=3Dthis.ka;this.ea=3Dthis.ea}z.prototype.ka=3D!1;z.prototype.Y=
=3Dfunction(){this.ka||(this.ka=3D!0,this.w())};function Ja(a,b){var =
c=3Dra(Ka,b);a.ka?c.call(void 0):(a.ea||(a.ea=3D[]),a.ea.push(r(void =
0)?w(c,void =
0):c))}z.prototype.w=3Dfunction(){if(this.ea)for(;this.ea.length;)this.ea=
.shift()()};function Ka(a){a&&"function"=3D=3Dtypeof a.Y&&a.Y()}function =
La(a){for(var b=3D0,c=3Darguments.length;b<c;++b){var =
d=3Darguments[b];ha(d)?La.apply(null,d):Ka(d)}};var Ma;function =
Na(a,b){this.type=3Da;this.g=3Dthis.target=3Db;this.l=3D!1;this.Qb=3D!0}N=
a.prototype.j=3Dfunction(){this.l=3D!0};Na.prototype.preventDefault=3Dfun=
ction(){this.Qb=3D!1};var =
Oa=3D"closure_listenable_"+(1E6*Math.random()|0);function =
Pa(a){return!(!a||!a[Oa])}var Qa=3D0;function =
Ra(a,b,c,d,e){this.listener=3Da;this.a=3Dnull;this.src=3Db;this.type=3Dc;=
this.Fa=3D!!d;this.Ma=3De;this.bb=3D++Qa;this.sa=3Dthis.Ea=3D!1}function =
Sa(a){a.sa=3D!0;a.listener=3Dnull;a.a=3Dnull;a.src=3Dnull;a.Ma=3Dnull};fu=
nction Ta(){return!0}function Ua(a,b){b=3Db||0;return function(){return =
a.apply(this,Array.prototype.slice.call(arguments,0,b))}}function =
Va(a){return function(){return!a.apply(this,arguments)}};var =
Wa=3D{YEAR_FULL:"y",YEAR_FULL_WITH_ERA:"y G",YEAR_MONTH_ABBR:"MMM =
y",YEAR_MONTH_FULL:"MMMM y",MONTH_DAY_ABBR:"MMM d",MONTH_DAY_FULL:"MMMM =
dd",MONTH_DAY_SHORT:"M/d",MONTH_DAY_MEDIUM:"MMMM =
d",MONTH_DAY_YEAR_MEDIUM:"MMM d, y",WEEKDAY_MONTH_DAY_MEDIUM:"EEE, MMM =
d",WEEKDAY_MONTH_DAY_YEAR_MEDIUM:"EEE, MMM d, =
y",DAY_ABBR:"d"},Xa=3DWa,Xa=3DWa;var Ya;=0A=
Ya=3D{ERAS:["BC","AD"],ERANAMES:["Before Christ","Anno =
Domini"],NARROWMONTHS:"JFMAMJJASOND".split(""),STANDALONENARROWMONTHS:"JF=
MAMJJASOND".split(""),MONTHS:"January February March April May June July =
August September October November December".split(" =
"),STANDALONEMONTHS:"January February March April May June July August =
September October November December".split(" "),SHORTMONTHS:"Jan Feb Mar =
Apr May Jun Jul Aug Sep Oct Nov Dec".split(" =
"),STANDALONESHORTMONTHS:"Jan Feb Mar Apr May Jun Jul Aug Sep Oct Nov =
Dec".split(" "),WEEKDAYS:"Sunday Monday Tuesday Wednesday Thursday =
Friday Saturday".split(" "),=0A=
STANDALONEWEEKDAYS:"Sunday Monday Tuesday Wednesday Thursday Friday =
Saturday".split(" "),SHORTWEEKDAYS:"Sun Mon Tue Wed Thu Fri Sat".split(" =
"),STANDALONESHORTWEEKDAYS:"Sun Mon Tue Wed Thu Fri Sat".split(" =
"),NARROWWEEKDAYS:"SMTWTFS".split(""),STANDALONENARROWWEEKDAYS:"SMTWTFS".=
split(""),SHORTQUARTERS:["Q1","Q2","Q3","Q4"],QUARTERS:["1st =
quarter","2nd quarter","3rd quarter","4th =
quarter"],AMPMS:["AM","PM"],DATEFORMATS:["EEEE, MMMM d, y","MMMM d, =
y","MMM d, y","M/d/yy"],TIMEFORMATS:["h:mm:ss a zzzz",=0A=
"h:mm:ss a z","h:mm:ss a","h:mm a"],DATETIMEFORMATS:["{1} 'at' {0}","{1} =
'at' {0}","{1}, {0}","{1}, =
{0}"],FIRSTDAYOFWEEK:6,WEEKENDRANGE:[5,6],FIRSTWEEKCUTOFFDAY:5};function =
Za(a){return eval("("+a+")")};function =
$a(a,b){this.width=3Da;this.height=3Db}$a.prototype.clone=3Dfunction(){re=
turn new =
$a(this.width,this.height)};$a.prototype.floor=3Dfunction(){this.width=3D=
Math.floor(this.width);this.height=3DMath.floor(this.height);return =
this};$a.prototype.round=3Dfunction(){this.width=3DMath.round(this.width)=
;this.height=3DMath.round(this.height);return this};function =
ab(a,b,c){for(var d in a)b.call(c,a[d],d,a)}function bb(a){var =
b=3D[],c=3D0,d;for(d in a)b[c++]=3Da[d];return b}function =
cb(a,b,c){if(null!=3D=3Da&&b in a)throw Error('The object already =
contains the key "'+b+'"');a[b]=3Dc}function db(a,b){return =
null!=3D=3Da&&b in a?a[b]:void 0}var eb=3D"constructor hasOwnProperty =
isPrototypeOf propertyIsEnumerable toLocaleString toString =
valueOf".split(" ");=0A=
function fb(a,b){for(var =
c,d,e=3D1;e<arguments.length;e++){d=3Darguments[e];for(c in =
d)a[c]=3Dd[c];for(var =
f=3D0;f<eb.length;f++)c=3Deb[f],Object.prototype.hasOwnProperty.call(d,c)=
&&(a[c]=3Dd[c])}};var =
gb=3D{area:!0,base:!0,br:!0,col:!0,command:!0,embed:!0,hr:!0,img:!0,input=
:!0,keygen:!0,link:!0,meta:!0,param:!0,source:!0,track:!0,wbr:!0};functio=
n hb(){}hb.prototype.qa=3Dfunction(){};function ib(a){ib[" "](a);return =
a}ib[" "]=3Dca;function jb(a,b){try{return =
ib(a[b]),!0}catch(c){}return!1};function kb(a){return =
a.replace(/[\s\xa0]+/g," ").replace(/^\s+|\s+$/g,"")}function =
lb(a){return/^[\s\xa0]*$/.test(a)}var =
mb=3DString.prototype.trim?function(a){return =
a.trim()}:function(a){return a.replace(/^[\s\xa0]+|[\s\xa0]+$/g,"")};=0A=
function nb(a){if(!ob.test(a))return =
a;-1!=3Da.indexOf("&")&&(a=3Da.replace(pb,"&amp;"));-1!=3Da.indexOf("<")&=
&(a=3Da.replace(qb,"&lt;"));-1!=3Da.indexOf(">")&&(a=3Da.replace(rb,"&gt;=
"));-1!=3Da.indexOf('"')&&(a=3Da.replace(sb,"&quot;"));-1!=3Da.indexOf("'=
")&&(a=3Da.replace(tb,"&#39;"));-1!=3Da.indexOf("\x00")&&(a=3Da.replace(u=
b,"&#0;"));return a}var =
pb=3D/&/g,qb=3D/</g,rb=3D/>/g,sb=3D/"/g,tb=3D/'/g,ub=3D/\x00/g,ob=3D/[\x0=
0&<>"']/;=0A=
function vb(a,b){for(var c=3Db.length,d=3D0;d<c;d++){var =
e=3D1=3D=3Dc?b:b.charAt(d);if(a.charAt(0)=3D=3De&&a.charAt(a.length-1)=3D=
=3De)return a.substring(1,a.length-1)}return a}var =
wb=3DString.prototype.repeat?function(a,b){return =
a.repeat(b)}:function(a,b){return Array(b+1).join(a)};function =
A(a,b){var c=3Dr(void 0)?a.toFixed(void =
0):String(a),d=3Dc.indexOf(".");-1=3D=3Dd&&(d=3Dc.length);return =
wb("0",Math.max(0,b-d))+c}function xb(a){return =
null=3D=3Da?"":String(a)}function yb(a,b){return a<b?-1:a>b?1:0}=0A=
function zb(a){var b=3DNumber(a);return 0=3D=3Db&&lb(a)?NaN:b}function =
Ab(a){return String(a).replace(/\-([a-z])/g,function(a,c){return =
c.toUpperCase()})}function Bb(a){var b=3Dv(void =
0)?"undefined".replace(/([-()\[\]{}+?*.$\^|,:#<!\\])/g,"\\$1").replace(/\=
x08/g,"\\x08"):"\\s";return a.replace(new =
RegExp("(^"+(b?"|["+b+"]+":"")+")([a-z])","g"),function(a,b,e){return =
b+e.toUpperCase()})};var =
Cb=3DArray.prototype.indexOf?function(a,b,c){return =
Array.prototype.indexOf.call(a,b,c)}:function(a,b,c){c=3Dnull=3D=3Dc?0:0>=
c?Math.max(0,a.length+c):c;if(v(a))return =
v(b)&&1=3D=3Db.length?a.indexOf(b,c):-1;for(;c<a.length;c++)if(c in =
a&&a[c]=3D=3D=3Db)return =
c;return-1},B=3DArray.prototype.forEach?function(a,b,c){Array.prototype.f=
orEach.call(a,b,c)}:function(a,b,c){for(var =
d=3Da.length,e=3Dv(a)?a.split(""):a,f=3D0;f<d;f++)f in =
e&&b.call(c,e[f],f,a)},Db=3DArray.prototype.filter?function(a,b,c){return=
 Array.prototype.filter.call(a,=0A=
b,c)}:function(a,b,c){for(var =
d=3Da.length,e=3D[],f=3D0,g=3Dv(a)?a.split(""):a,k=3D0;k<d;k++)if(k in =
g){var l=3Dg[k];b.call(c,l,k,a)&&(e[f++]=3Dl)}return =
e},Eb=3DArray.prototype.map?function(a,b,c){return =
Array.prototype.map.call(a,b,c)}:function(a,b,c){for(var =
d=3Da.length,e=3DArray(d),f=3Dv(a)?a.split(""):a,g=3D0;g<d;g++)g in =
f&&(e[g]=3Db.call(c,f[g],g,a));return =
e},Fb=3DArray.prototype.reduce?function(a,b,c,d){d&&(b=3Dw(b,d));return =
Array.prototype.reduce.call(a,b,c)}:function(a,b,c,d){var =
e=3Dc;B(a,function(c,g){e=3Db.call(d,=0A=
e,c,g,a)});return e},Gb=3DArray.prototype.some?function(a,b,c){return =
Array.prototype.some.call(a,b,c)}:function(a,b,c){for(var =
d=3Da.length,e=3Dv(a)?a.split(""):a,f=3D0;f<d;f++)if(f in =
e&&b.call(c,e[f],f,a))return!0;return!1},Hb=3DArray.prototype.every?funct=
ion(a,b,c){return =
Array.prototype.every.call(a,b,c)}:function(a,b,c){for(var =
d=3Da.length,e=3Dv(a)?a.split(""):a,f=3D0;f<d;f++)if(f in =
e&&!b.call(c,e[f],f,a))return!1;return!0};function Ib(a,b){return =
0<=3DCb(a,b)}=0A=
function Jb(a,b){var =
c=3DCb(a,b),d;(d=3D0<=3Dc)&&Array.prototype.splice.call(a,c,1);return =
d}function Kb(a){return =
Array.prototype.concat.apply(Array.prototype,arguments)}function =
Lb(a){var b=3Da.length;if(0<b){for(var =
c=3DArray(b),d=3D0;d<b;d++)c[d]=3Da[d];return c}return[]}function =
Mb(a,b,c,d){Array.prototype.splice.apply(a,Nb(arguments,1))}function =
Nb(a,b,c){return =
2>=3Darguments.length?Array.prototype.slice.call(a,b):Array.prototype.sli=
ce.call(a,b,c)}function Ob(a,b){a.sort(b||Pb)}=0A=
function Pb(a,b){return a>b?1:a<b?-1:0};function Qb(a,b){switch(b){case =
1:return 0!=3Da%4||0=3D=3Da%100&&0!=3Da%400?28:29;case 5:case 8:case =
10:case 3:return 30}return 31}function =
Rb(a,b,c,d,e,f){v(a)?(this.c=3D"y"=3D=3Da?b:0,this.b=3D"m"=3D=3Da?b:0,thi=
s.a=3D"d"=3D=3Da?b:0,this.g=3D"h"=3D=3Da?b:0,this.j=3D"n"=3D=3Da?b:0,this=
.l=3D"s"=3D=3Da?b:0):(this.c=3Da||0,this.b=3Db||0,this.a=3Dc||0,this.g=3D=
d||0,this.j=3De||0,this.l=3Df||0)}Rb.prototype.clone=3Dfunction(){return =
new Rb(this.c,this.b,this.a,this.g,this.j,this.l)};=0A=
function =
Sb(a,b,c){ja(a)?(this.a=3DTb(a,b||0,c||1),Ub(this,c||1)):la(a)?(this.a=3D=
Tb(a.getFullYear(),a.getMonth(),a.getDate()),Ub(this,a.getDate())):(this.=
a=3Dnew =
Date(sa()),a=3Dthis.a.getDate(),this.a.setHours(0),this.a.setMinutes(0),t=
his.a.setSeconds(0),this.a.setMilliseconds(0),Ub(this,a))}function =
Tb(a,b,c){b=3Dnew =
Date(a,b,c);0<=3Da&&100>a&&b.setFullYear(b.getFullYear()-1900);return =
b}n=3DSb.prototype;n.oa=3DYa.FIRSTDAYOFWEEK;n.$a=3DYa.FIRSTWEEKCUTOFFDAY;=0A=
n.clone=3Dfunction(){var a=3Dnew =
Sb(this.a);a.oa=3Dthis.oa;a.$a=3Dthis.$a;return =
a};n.getFullYear=3Dfunction(){return =
this.a.getFullYear()};n.getMonth=3Dfunction(){return =
this.a.getMonth()};n.getDate=3Dfunction(){return =
this.a.getDate()};n.getTime=3Dfunction(){return =
this.a.getTime()};n.getDay=3Dfunction(){return =
this.a.getDay()};n.getUTCFullYear=3Dfunction(){return =
this.a.getUTCFullYear()};n.getUTCMonth=3Dfunction(){return =
this.a.getUTCMonth()};n.getUTCDate=3Dfunction(){return =
this.a.getUTCDate()};n.getUTCHours=3Dfunction(){return =
this.a.getUTCHours()};=0A=
n.getUTCMinutes=3Dfunction(){return =
this.a.getUTCMinutes()};n.getTimezoneOffset=3Dfunction(){return =
this.a.getTimezoneOffset()};=0A=
function Vb(a,b){if(b.c||b.b){var =
c=3Da.getMonth()+b.b+12*b.c,d=3Da.getFullYear()+Math.floor(c/12),c=3Dc%12=
;0>c&&(c+=3D12);var =
e=3DMath.min(Qb(d,c),a.getDate());a.a.setDate(1);a.a.setFullYear(d);a.a.s=
etMonth(c);a.a.setDate(e)}b.a&&(c=3Dnew Date((new =
Date(a.getFullYear(),a.getMonth(),a.getDate(),12)).getTime()+864E5*b.a),a=
.a.setDate(1),a.a.setFullYear(c.getFullYear()),a.a.setMonth(c.getMonth())=
,a.a.setDate(c.getDate()),Ub(a,c.getDate()))}=0A=
n.toString=3Dfunction(){return[this.getFullYear(),A(this.getMonth()+1,2),=
A(this.getDate(),2)].join("")+""};function =
Ub(a,b){a.getDate()!=3Db&&a.a.setUTCHours(a.a.getUTCHours()+(a.getDate()<=
b?1:-1))}n.valueOf=3Dfunction(){return this.a.valueOf()};function =
Wb(a){if(a.classList)return a.classList;a=3Da.className;return =
v(a)&&a.match(/\S+/g)||[]}function Xb(a,b){return =
a.classList?a.classList.contains(b):Ib(Wb(a),b)}function =
Yb(a,b){a.classList?a.classList.add(b):Xb(a,b)||(a.className+=3D0<a.class=
Name.length?" "+b:b)}function =
Zb(a,b){if(a.classList)B(b,function(b){Yb(a,b)});else{var =
c=3D{};B(Wb(a),function(a){c[a]=3D!0});B(b,function(a){c[a]=3D!0});a.clas=
sName=3D"";for(var d in c)a.className+=3D0<a.className.length?" "+d:d}}=0A=
function =
$b(a,b){a.classList?a.classList.remove(b):Xb(a,b)&&(a.className=3DDb(Wb(a=
),function(a){return a!=3Db}).join(" "))}function =
ac(a,b){a.classList?B(b,function(b){$b(a,b)}):a.className=3DDb(Wb(a),func=
tion(a){return!Ib(b,a)}).join(" ")}function =
bc(a,b,c){c?Yb(a,b):$b(a,b)};function =
cc(a){this.src=3Da;this.a=3D{};this.b=3D0}function dc(a,b,c,d,e,f){var =
g=3Db.toString();b=3Da.a[g];b||(b=3Da.a[g]=3D[],a.b++);var =
k=3Dec(b,c,e,f);-1<k?(a=3Db[k],d||(a.Ea=3D!1)):(a=3Dnew =
Ra(c,a.src,g,!!e,f),a.Ea=3Dd,b.push(a));return a}function fc(a,b){var =
c=3Db.type;c in a.a&&Jb(a.a[c],b)&&(Sa(b),0=3D=3Da.a[c].length&&(delete =
a.a[c],a.b--))}function =
gc(a,b,c,d,e){a=3Da.a[b.toString()];b=3D-1;a&&(b=3Dec(a,c,d,e));return-1<=
b?a[b]:null}=0A=
function ec(a,b,c,d){for(var e=3D0;e<a.length;++e){var =
f=3Da[e];if(!f.sa&&f.listener=3D=3Db&&f.Fa=3D=3D!!c&&f.Ma=3D=3Dd)return =
e}return-1};function hc(a,b){this.a=3Db||"";this.Da=3Da||""}var =
ic=3D/\"/g,jc=3D/\\\"/g,kc=3D/\\/g,lc=3D/\\\\/g,mc=3D/^[+a-zA-Z0-9_.!#$%&=
'*\/=3D?^`{|}~-]+@([a-zA-Z0-9-]+\.)+[a-zA-Z0-9]{2,63}$/;hc.prototype.toSt=
ring=3Dfunction(){var =
a=3Dthis.a,a=3Da.replace(ic,""),b;a:{for(b=3D0;13>b;b++)if(-1!=3Da.indexO=
f('()<>@:\\".[],;'[b])){b=3D!0;break =
a}b=3D!1}b&&(a=3D'"'+a.replace(kc,"\\\\")+'"');return""=3D=3Da?this.Da:""=
=3D=3Dthis.Da?a:a+" <"+this.Da+">"};=0A=
function nc(a){for(var b=3D"",c=3D"",d=3D0;d<a.length;){var =
e;e=3Da.charAt(d);var =
f=3D'"<(['.indexOf(e);if(-1!=3Df&&!oc(a,d)){for(var =
f=3D'">)]'.charAt(f),g=3Da.indexOf(f,d+1);0<=3Dg&&oc(a,g);)g=3Da.indexOf(=
f,g+1);e=3D0<=3Dg?a.substring(d,g+1):e}"<"=3D=3De.charAt(0)&&-1!=3De.inde=
xOf(">")?c=3De.substring(1,e.indexOf(">")):""=3D=3Dc&&(b+=3De);d+=3De.len=
gth}""=3D=3Dc&&-1!=3Db.indexOf("@")&&(c=3Db,b=3D"");b=3Dkb(b);b=3Dvb(b,"'=
");b=3Dvb(b,'"');b=3Db.replace(jc,'"');b=3Db.replace(lc,"\\");c=3Dkb(c);a=
=3Dnew hc(c,b);return mc.test(a.Da)}=0A=
function oc(a,b){if('"'!=3Da.charAt(b))return!1;for(var =
c=3D0,d=3Db-1;0<=3Dd&&"\\"=3D=3Da.charAt(d);d--)c++;return =
0!=3Dc%2};function pc(){}function qc(a){if("number"=3D=3Dtypeof a){var =
b=3Dnew pc;b.c=3Da;var c;c=3Da;if(0=3D=3Dc)c=3D"Etc/GMT";else{var =
d=3D["Etc/GMT",0>c?"-":"+"];c=3DMath.abs(c);d.push(Math.floor(c/60)%100);=
c%=3D60;0!=3Dc&&d.push(":",A(c,2));c=3Dd.join("")}b.g=3Dc;c=3Da;0=3D=3Dc?=
c=3D"UTC":(d=3D["UTC",0>c?"+":"-"],c=3DMath.abs(c),d.push(Math.floor(c/60=
)%100),c%=3D60,0!=3Dc&&d.push(":",c),c=3Dd.join(""));a=3Drc(a);b.j=3D[c,c=
];b.a=3D{qd:a,rb:a};b.b=3D[];return b}b=3Dnew =
pc;b.g=3Da.id;b.c=3D-a.std_offset;b.j=3Da.names;b.a=3Da.names_ext;b.b=3Da=
.transitions;return b}=0A=
function rc(a){var =
b=3D["GMT"];b.push(0>=3Da?"+":"-");a=3DMath.abs(a);b.push(A(Math.floor(a/=
60)%100,2),":",A(a%60,2));return b.join("")}function sc(a,b){for(var =
c=3DDate.UTC(b.getUTCFullYear(),b.getUTCMonth(),b.getUTCDate(),b.getUTCHo=
urs(),b.getUTCMinutes())/36E5,d=3D0;d<a.b.length&&c>=3Da.b[d];)d+=3D2;ret=
urn 0=3D=3Dd?0:a.b[d-1]};function =
tc(a){this.b=3D[];this.a=3DYa;"number"=3D=3Dtypeof =
a?uc(this,a):vc(this,a)}var =
wc=3D[/^\'(?:[^\']|\'\')*\'/,/^(?:G+|y+|M+|k+|S+|E+|a+|h+|K+|H+|c+|L+|Q+|=
d+|m+|s+|v+|V+|w+|z+|Z+)/,/^[^\'GyMkSEahKHcLQdmsvVwzZ]+/];function =
xc(a){return a.getHours?a.getHours():0}=0A=
function vc(a,b){for(yc&&(b=3Db.replace(/\u200f/g,""));b;)for(var =
c=3D0;c<wc.length;++c){var =
d=3Db.match(wc[c]);if(d){d=3Dd[0];b=3Db.substring(d.length);0=3D=3Dc&&("'=
'"=3D=3Dd?d=3D"'":(d=3Dd.substring(1,d.length-1),d=3Dd.replace(/\'\'/,"'"=
)));a.b.push({text:d,type:c});break}}}function zc(a,b){if(!b)throw =
Error("The date to format must be non-null.");for(var =
c=3D[],d=3D0;d<a.b.length;++d){var =
e=3Da.b[d].text;1=3D=3Da.b[d].type?c.push(Ac(a,e,b,b,b)):c.push(e)}return=
 c.join("")}=0A=
function uc(a,b){var c;if(4>b)c=3Da.a.DATEFORMATS[b];else =
if(8>b)c=3Da.a.TIMEFORMATS[b-4];else =
if(12>b)c=3Da.a.DATETIMEFORMATS[b-8],c=3Dc.replace("{1}",a.a.DATEFORMATS[=
b-8]),c=3Dc.replace("{0}",a.a.TIMEFORMATS[b-8]);else{uc(a,10);return}vc(a=
,c)}function C(a,b){var c;c=3DString(b);var d=3Da.a||Ya;if(void =
0!=3D=3Dd.cc){for(var e=3D[],f=3D0;f<c.length;f++){var =
g=3Dc.charCodeAt(f);e.push(48<=3Dg&&57>=3Dg?String.fromCharCode(d.cc+g-48=
):c.charAt(f))}c=3De.join("")}return c}var yc=3D!1;=0A=
function Bc(a){if(!(a.getHours&&a.getSeconds&&a.getMinutes))throw =
Error("The date to format has no time (probably a goog.date.Date). Use =
Date or goog.date.DateTime, or use a pattern without time fields.");}=0A=
function Ac(a,b,c,d,e){var f=3Db.length;switch(b.charAt(0)){case =
"G":return =
c=3D0<d.getFullYear()?1:0,4<=3Df?a.a.ERANAMES[c]:a.a.ERAS[c];case =
"y":return =
c=3Dd.getFullYear(),0>c&&(c=3D-c),2=3D=3Df&&(c%=3D100),C(a,A(c,f));case =
"M":a:switch(c=3Dd.getMonth(),f){case 5:f=3Da.a.NARROWMONTHS[c];break =
a;case 4:f=3Da.a.MONTHS[c];break a;case 3:f=3Da.a.SHORTMONTHS[c];break =
a;default:f=3DC(a,A(c+1,f))}return f;case "k":return =
Bc(e),C(a,A(xc(e)||24,f));case "S":return =
C(a,(e.getTime()%1E3/1E3).toFixed(Math.min(3,f)).substr(2)+(3<f?A(0,=0A=
f-3):""));case "E":return =
c=3Dd.getDay(),4<=3Df?a.a.WEEKDAYS[c]:a.a.SHORTWEEKDAYS[c];case =
"a":return Bc(e),f=3Dxc(e),a.a.AMPMS[12<=3Df&&24>f?1:0];case "h":return =
Bc(e),C(a,A(xc(e)%12||12,f));case "K":return =
Bc(e),C(a,A(xc(e)%12,f));case "H":return Bc(e),C(a,A(xc(e),f));case =
"c":a:switch(c=3Dd.getDay(),f){case =
5:f=3Da.a.STANDALONENARROWWEEKDAYS[c];break a;case =
4:f=3Da.a.STANDALONEWEEKDAYS[c];break a;case =
3:f=3Da.a.STANDALONESHORTWEEKDAYS[c];break =
a;default:f=3DC(a,A(c,1))}return f;case =
"L":a:switch(c=3Dd.getMonth(),f){case 5:f=3D=0A=
a.a.STANDALONENARROWMONTHS[c];break a;case =
4:f=3Da.a.STANDALONEMONTHS[c];break a;case =
3:f=3Da.a.STANDALONESHORTMONTHS[c];break =
a;default:f=3DC(a,A(c+1,f))}return f;case "Q":return =
c=3DMath.floor(d.getMonth()/3),4>f?a.a.SHORTQUARTERS[c]:a.a.QUARTERS[c];c=
ase "d":return C(a,A(d.getDate(),f));case "m":return =
Bc(e),C(a,A(e.getMinutes(),f));case "s":return =
Bc(e),C(a,A(e.getSeconds(),f));case "v":return =
f=3Dqc(c.getTimezoneOffset()),f.g;case "V":return =
a=3Dqc(c.getTimezoneOffset()),2>=3Df?a.g:0<sc(a,c)?r(a.a.Yb)?a.a.Yb:=0A=
a.a.DST_GENERIC_LOCATION:r(a.a.rb)?a.a.rb:a.a.STD_GENERIC_LOCATION;case =
"w":return c=3Da.a.FIRSTWEEKCUTOFFDAY,e=3Dnew =
Date(e.getFullYear(),e.getMonth(),e.getDate()),b=3Da.a.FIRSTDAYOFWEEK||0,=
c=3De.valueOf()+864E5*(((r(c)?c:3)-b+7)%7-((e.getDay()+6)%7-b+7)%7),C(a,A=
(Math.floor(Math.round((c-(new Date((new =
Date(c)).getFullYear(),0,1)).valueOf())/864E5)/7)+1,f));case "z":return =
a=3Dqc(c.getTimezoneOffset()),4>f?a.j[0<sc(a,c)?2:0]:a.j[0<sc(a,c)?3:1];c=
ase "Z":return e=3Dqc(c.getTimezoneOffset()),4>f?(f=3D-(e.c-sc(e,=0A=
c)),a=3D[0>f?"-":"+"],f=3DMath.abs(f),a.push(A(Math.floor(f/60)%100,2),A(=
f%60,2)),f=3Da.join("")):f=3DC(a,rc(e.c-sc(e,c))),f;default:return""}};va=
r Cc;a:{var Dc=3Dq.navigator;if(Dc){var =
Ec=3DDc.userAgent;if(Ec){Cc=3DEc;break a}}Cc=3D""}function =
D(a){return-1!=3DCc.indexOf(a)};var Fc=3D"StopIteration"in =
q?q.StopIteration:{message:"StopIteration",stack:""};function =
Gc(){}Gc.prototype.next=3Dfunction(){throw =
Fc;};Gc.prototype.Va=3Dfunction(){return this};function =
Hc(a,b){this.b=3Da;this.a=3Db}var Ic=3Dnew Sb(0,0,1),Jc=3Dnew =
Sb(9999,11,31);Hc.prototype.contains=3Dfunction(a){return =
a.valueOf()>=3Dthis.b.valueOf()&&a.valueOf()<=3Dthis.a.valueOf()};functio=
n =
E(a,b){this.x=3Dr(a)?a:0;this.y=3Dr(b)?b:0}E.prototype.clone=3Dfunction()=
{return new E(this.x,this.y)};function Kc(a,b){return new =
E(a.x-b.x,a.y-b.y)}E.prototype.floor=3Dfunction(){this.x=3DMath.floor(thi=
s.x);this.y=3DMath.floor(this.y);return =
this};E.prototype.round=3Dfunction(){this.x=3DMath.round(this.x);this.y=3D=
Math.round(this.y);return this};function =
F(a,b,c,d){this.top=3Da;this.right=3Db;this.bottom=3Dc;this.left=3Dd}F.pr=
ototype.clone=3Dfunction(){return new =
F(this.top,this.right,this.bottom,this.left)};F.prototype.contains=3Dfunc=
tion(a){return this&&a?a instanceof =
F?a.left>=3Dthis.left&&a.right<=3Dthis.right&&a.top>=3Dthis.top&&a.bottom=
<=3Dthis.bottom:a.x>=3Dthis.left&&a.x<=3Dthis.right&&a.y>=3Dthis.top&&a.y=
<=3Dthis.bottom:!1};=0A=
F.prototype.floor=3Dfunction(){this.top=3DMath.floor(this.top);this.right=
=3DMath.floor(this.right);this.bottom=3DMath.floor(this.bottom);this.left=
=3DMath.floor(this.left);return =
this};F.prototype.round=3Dfunction(){this.top=3DMath.round(this.top);this=
.right=3DMath.round(this.right);this.bottom=3DMath.round(this.bottom);thi=
s.left=3DMath.round(this.left);return this};function =
Lc(a,b,c,d){this.left=3Da;this.top=3Db;this.width=3Dc;this.height=3Dd}Lc.=
prototype.clone=3Dfunction(){return new =
Lc(this.left,this.top,this.width,this.height)};Lc.prototype.contains=3Dfu=
nction(a){return a instanceof =
Lc?this.left<=3Da.left&&this.left+this.width>=3Da.left+a.width&&this.top<=
=3Da.top&&this.top+this.height>=3Da.top+a.height:a.x>=3Dthis.left&&a.x<=3D=
this.left+this.width&&a.y>=3Dthis.top&&a.y<=3Dthis.top+this.height};=0A=
Lc.prototype.floor=3Dfunction(){this.left=3DMath.floor(this.left);this.to=
p=3DMath.floor(this.top);this.width=3DMath.floor(this.width);this.height=3D=
Math.floor(this.height);return =
this};Lc.prototype.round=3Dfunction(){this.left=3DMath.round(this.left);t=
his.top=3DMath.round(this.top);this.width=3DMath.round(this.width);this.h=
eight=3DMath.round(this.height);return this};function =
Mc(a,b){this.b=3Da;this.a=3D{};for(var c=3D0;c<b.length;c++){var =
d=3Db[c];this.a[d.b]=3Dd}}function =
Nc(a){a=3Dbb(a.a);Ob(a,function(a,c){return a.b-c.b});return a};function =
Oc(a,b,c){this.A=3Da;this.b=3Db;this.j=3D!!c.ta;this.a=3Dc.J;this.l=3Dc.t=
ype;this.g=3D!1;switch(this.a){case 3:case 4:case 6:case 16:case 18:case =
2:case 1:this.g=3D!0}this.c=3Dc.defaultValue};function =
G(){this.b=3D{};this.c=3Dthis.C().a;this.a=3Dthis.g=3Dnull}G.prototype.ge=
t=3Dfunction(a,b){a.A.prototype.C();this.C();return =
Pc(this,a.b,b)};G.prototype.clear=3Dfunction(a){a.A.prototype.C();this.C(=
);a=3Da.b;delete this.b[a];this.a&&delete this.a[a]};=0A=
function Qc(a,b){for(var c=3DNc(a.C()),d=3D0;d<c.length;d++){var =
e=3Dc[d],f=3De.b;if(null!=3Db.b[f]){a.a&&delete a.a[e.b];var =
g=3D11=3D=3De.a||10=3D=3De.a;if(e.j)for(var =
e=3DRc(b,f),k=3D0;k<e.length;k++){var =
l=3Da,m=3Df,p=3Dg?e[k].clone():e[k];l.b[m]||(l.b[m]=3D[]);l.b[m].push(p);=
l.a&&delete l.a[m]}else =
e=3DSc(b,f),g?(g=3DSc(a,f))?Qc(g,e):(g=3Da,e=3De.clone(),g.b[f]=3De,g.a&&=
(g.a[f]=3De)):(g=3Da,g.b[f]=3De,g.a&&(g.a[f]=3De))}}}G.prototype.clone=3D=
function(){var a=3Dnew =
this.constructor;a!=3Dthis&&(a.b=3D{},a.a&&(a.a=3D{}),Qc(a,this));return =
a};=0A=
function Sc(a,b){var c=3Da.b[b];if(null=3D=3Dc)return =
null;if(a.g){if(!(b in a.a)){var =
d=3Da.g,e=3Da.c[b];if(null!=3Dc)if(e.j){var f=3D[];t(c);for(var =
g=3D0;g<c.length;g++)f[g]=3Dd.b(e,c[g]);c=3Df}else c=3Dd.b(e,c);return =
a.a[b]=3Dc}return a.a[b]}return c}function Pc(a,b,c){var =
d=3DSc(a,b);return a.c[b].j?d[c||0]:d}=0A=
function Tc(a,b){var c;if(null!=3Da.b[b])c=3DPc(a,b,void 0);else =
a:{c=3Da.c[b];if(void 0=3D=3D=3Dc.c){var =
d=3Dc.l;if(d=3D=3D=3DBoolean)c.c=3D!1;else =
if(d=3D=3D=3DNumber)c.c=3D0;else =
if(d=3D=3D=3DString)c.c=3Dc.g?"0":"";else{c=3Dnew d;break =
a}}c=3Dc.c}return c}function Rc(a,b){return Sc(a,b)||[]}function =
Uc(a,b){var c=3D[],d;for(d in b)0!=3Dd&&c.push(new Oc(a,d,b[d]));return =
new Mc(a,c)};function Vc(){}Vc.prototype.a=3Dfunction(a){new a.b;throw =
Error("Unimplemented");};Vc.prototype.b=3Dfunction(a,b){if(11=3D=3Da.a||1=
0=3D=3Da.a)return b instanceof =
G?b:this.a(a.l.prototype.C(),b);if(14=3D=3Da.a){if(v(b)&&Wc.test(b)){var =
c=3DNumber(b);if(0<c)return c}return b}if(!a.g)return =
b;c=3Da.l;if(c=3D=3D=3DString){if(ja(b))return String(b)}else =
if(c=3D=3D=3DNumber&&v(b)&&("Infinity"=3D=3D=3Db||"-Infinity"=3D=3D=3Db||=
"NaN"=3D=3D=3Db||Wc.test(b)))return Number(b);return b};var =
Wc=3D/^-?[0-9]+$/;function =
Xc(){}x(Xc,Vc);Xc.prototype.a=3Dfunction(a,b){var c=3Dnew =
a.b;c.g=3Dthis;c.b=3Db;c.a=3D{};return c};function =
Yc(){}x(Yc,Xc);Yc.prototype.c=3D!1;Yc.prototype.b=3Dfunction(a,b){return =
8=3D=3Da.a?!!b:Vc.prototype.b.apply(this,arguments)};Yc.prototype.a=3Dfun=
ction(a,b){var c=3Db;if(this.c){var c=3D[],d;for(d in =
b)c[parseInt(d,10)+1]=3Db[d]}return Yc.o.a.call(this,a,c)};var =
Zc=3Dnull;function $c(a,b){var =
c=3DArray.prototype.slice.call(arguments),d=3Dc.shift();if("undefined"=3D=
=3Dtypeof d)throw Error("[goog.string.format] Template required");return =
d.replace(/%([0\-\ =
\+]*)(\d+)?(\.(\d+))?([%sfdiu])/g,function(a,b,d,k,l,m,p,u){if("%"=3D=3Dm=
)return"%";var y=3Dc.shift();if("undefined"=3D=3Dtypeof y)throw =
Error("[goog.string.format] Not enough =
arguments");arguments[0]=3Dy;return ad[m].apply(null,arguments)})}=0A=
var ad=3D{s:function(a,b,c){return =
isNaN(c)||""=3D=3Dc||a.length>=3DNumber(c)?a:a=3D-1<b.indexOf("-",0)?a+wb=
(" ",Number(c)-a.length):wb(" =
",Number(c)-a.length)+a},f:function(a,b,c,d,e){d=3Da.toString();isNaN(e)|=
|""=3D=3De||(d=3DparseFloat(a).toFixed(e));var =
f;f=3D0>Number(a)?"-":0<=3Db.indexOf("+")?"+":0<=3Db.indexOf(" ")?" =
":"";0<=3DNumber(a)&&(d=3Df+d);if(isNaN(c)||d.length>=3DNumber(c))return =
d;d=3DisNaN(e)?Math.abs(Number(a)).toString():Math.abs(Number(a)).toFixed=
(e);a=3DNumber(c)-d.length-f.length;return d=3D0<=3Db.indexOf("-",0)?=0A=
f+d+wb(" ",a):f+wb(0<=3Db.indexOf("0",0)?"0":" =
",a)+d},d:function(a,b,c,d,e,f,g,k){return =
ad.f(parseInt(a,10),b,c,d,0,f,g,k)}};ad.i=3Dad.d;ad.u=3Dad.d;function =
bd(){this.a=3Dcd}bd.prototype.ha=3D!0;bd.prototype.aa=3Daa("");bd.prototy=
pe.toString=3Daa("Const{}");function dd(a){return a instanceof =
bd&&a.constructor=3D=3D=3Dbd&&a.a=3D=3D=3Dcd?"":"type_error:Const"}var =
cd=3D{};function ed(){this.a=3D"";this.b=3Dfd}ed.prototype.ha=3D!0;var =
fd=3D{};ed.prototype.aa=3Dh("a");function gd(a){var b=3Dnew =
ed;b.a=3Da;return b}var hd=3Dgd(""),id=3D/^([-,."'%_!# =
a-zA-Z0-9]+|(?:rgb|hsl)a?\([0-9.%, ]+\))$/;function =
jd(){this.a=3D"";this.b=3Dkd}jd.prototype.ha=3D!0;jd.prototype.aa=3Dh("a"=
);jd.prototype.fb=3D!0;jd.prototype.xa=3Daa(1);var =
ld=3D/^(?:(?:https?|mailto|ftp):|[^&:/?#]*(?:[/?#]|$))/i,kd=3D{};function=
 md(a){var b=3Dnew jd;b.a=3Da;return b}md("about:blank");function =
nd(){this.a=3Dod}nd.prototype.ha=3D!0;nd.prototype.aa=3Daa("");nd.prototy=
pe.fb=3D!0;nd.prototype.xa=3Daa(1);var od=3D{};function =
pd(){this.a=3D"";this.c=3Dqd;this.b=3Dnull}pd.prototype.fb=3D!0;pd.protot=
ype.xa=3Dh("b");pd.prototype.ha=3D!0;pd.prototype.aa=3Dh("a");function =
rd(a){if(a instanceof =
pd&&a.constructor=3D=3D=3Dpd&&a.c=3D=3D=3Dqd)return =
a.a;ga(a);return"type_error:SafeHtml"}var =
sd=3D/^[a-zA-Z0-9-]+$/,td=3D{action:!0,cite:!0,data:!0,formaction:!0,href=
:!0,manifest:!0,poster:!0,src:!0},ud=3D{APPLET:!0,BASE:!0,EMBED:!0,IFRAME=
:!0,LINK:!0,MATH:!0,META:!0,OBJECT:!0,SCRIPT:!0,STYLE:!0,SVG:!0,TEMPLATE:=
!0};=0A=
function vd(a){function b(a){if(t(a))B(a,b);else{var f;a instanceof =
pd?f=3Da:(f=3Dnull,a.fb&&(f=3Da.xa()),a=3Dnb(a.ha?a.aa():String(a)),f=3Dw=
d(a,f));d+=3Drd(f);f=3Df.xa();0=3D=3Dc?c=3Df:0!=3Df&&c!=3Df&&(c=3Dnull)}}=
var c=3D0,d=3D"";B(arguments,b);return wd(d,c)}var qd=3D{};function =
wd(a,b){var c=3Dnew pd;c.a=3Da;c.b=3Db;return c}wd("<!DOCTYPE =
html>",0);wd("",0);wd("<br>",0);function =
xd(a,b){this.b=3D{};this.a=3D[];this.g=3Dthis.c=3D0;var =
c=3Darguments.length;if(1<c){if(c%2)throw Error("Uneven number of =
arguments");for(var =
d=3D0;d<c;d+=3D2)yd(this,arguments[d],arguments[d+1])}else if(a){if(a =
instanceof xd)d=3Dzd(a),c=3Da.ba();else{var c=3D[],e=3D0;for(d in =
a)c[e++]=3Dd;d=3Dc;c=3Dbb(a)}for(e=3D0;e<d.length;e++)yd(this,d[e],c[e])}=
}n=3Dxd.prototype;n.ab=3Dh("c");n.ba=3Dfunction(){Ad(this);for(var =
a=3D[],b=3D0;b<this.a.length;b++)a.push(this.b[this.a[b]]);return =
a};function zd(a){Ad(a);return a.a.concat()}=0A=
n.clear=3Dfunction(){this.b=3D{};this.g=3Dthis.c=3Dthis.a.length=3D0};fun=
ction Ad(a){if(a.c!=3Da.a.length){for(var b=3D0,c=3D0;b<a.a.length;){var =
d=3Da.a[b];Bd(a.b,d)&&(a.a[c++]=3Dd);b++}a.a.length=3Dc}if(a.c!=3Da.a.len=
gth){for(var =
e=3D{},c=3Db=3D0;b<a.a.length;)d=3Da.a[b],Bd(e,d)||(a.a[c++]=3Dd,e[d]=3D1=
),b++;a.a.length=3Dc}}n.get=3Dfunction(a,b){return =
Bd(this.b,a)?this.b[a]:b};function =
yd(a,b,c){Bd(a.b,b)||(a.c++,a.a.push(b),a.g++);a.b[b]=3Dc}=0A=
n.forEach=3Dfunction(a,b){for(var c=3Dzd(this),d=3D0;d<c.length;d++){var =
e=3Dc[d],f=3Dthis.get(e);a.call(b,f,e,this)}};n.clone=3Dfunction(){return=
 new xd(this)};n.Va=3Dfunction(a){Ad(this);var =
b=3D0,c=3Dthis.g,d=3Dthis,e=3Dnew =
Gc;e.next=3Dfunction(){if(c!=3Dd.g)throw Error("The map has changed =
since the iterator was created");if(b>=3Dd.a.length)throw Fc;var =
e=3Dd.a[b++];return a?e:d.b[e]};return e};function Bd(a,b){return =
Object.prototype.hasOwnProperty.call(a,b)};function =
Cd(a){if(a.ba&&"function"=3D=3Dtypeof a.ba)return a.ba();if(v(a))return =
a.split("");if(ha(a)){for(var =
b=3D[],c=3Da.length,d=3D0;d<c;d++)b.push(a[d]);return b}return =
bb(a)};function Dd(a){this.a=3Dnew xd;if(a){a=3DCd(a);for(var =
b=3Da.length,c=3D0;c<b;c++){var d=3Da[c];yd(this.a,Ed(d),d)}}}function =
Ed(a){var b=3Dtypeof =
a;return"object"=3D=3Db&&a||"function"=3D=3Db?"o"+ma(a):b.substr(0,1)+a}n=
=3DDd.prototype;n.ab=3Dfunction(){return =
this.a.ab()};n.clear=3Dfunction(){this.a.clear()};n.contains=3Dfunction(a=
){a=3DEd(a);return Bd(this.a.b,a)};n.ba=3Dfunction(){return =
this.a.ba()};n.clone=3Dfunction(){return new =
Dd(this)};n.Va=3Dfunction(){return this.a.Va(!1)};function =
Fd(a){a=3DGd(a);return function(b){return b>a}}function =
Hd(a){a=3DGd(a);return function(b){return b>=3Da}}function =
Id(a){a=3DGd(a);return function(b){return b<a}}function =
Jd(a){a=3DGd(a);return function(b){return b<=3Da}}function =
Kd(a){a=3DGd(a);return function(b){return b=3D=3Da}}function =
Ld(a){a=3DGd(a);return Va(Kd(a))}function Md(a){return =
function(b){return-1!=3Db.indexOf(a)}}function Nd(a){return =
Va(Md(a))}function Od(a,b){a=3DGd(a);b=3DGd(b);return function(c){return =
a<=3Dc&&c<=3Db}}=0A=
function Pd(a,b){a=3DGd(a);b=3DGd(b);return Va(Od(a,b))}function =
Qd(){return Ua(nc,1)}function Rd(){return Ua(Ta)}function Td(){return =
Ua(Ta)}function Ud(){return function(a){return!isNaN(zb(a))}}function =
Vd(){return function(a){return isFinite(a)&&0=3D=3Da%1}}function =
Wd(a){var b=3Dnew RegExp(a);return function(a){return =
null!=3Da.match(b)}}function Xd(a){var b=3DGd(a);return =
function(a){return a.length>=3Db}}function Yd(a){var b=3DGd(a);return =
function(a){return a.length<=3Db}}=0A=
function Zd(){return function(a){return(new =
Dd(a)).ab()=3D=3Da.length}}function Gd(a){return v(a)?zb(a):a};function =
$d(){}da($d);$d.prototype.a=3D0;var ae=3D{};function be(a,b,c,d){for(var =
e=3Dc.length;0<=3D(b=3Da.indexOf(c,b))&&b<d;){var =
f=3Da.charCodeAt(b-1);if(38=3D=3Df||63=3D=3Df)if(f=3Da.charCodeAt(b+e),!f=
||61=3D=3Df||38=3D=3Df||35=3D=3Df)return b;b+=3De+1}return-1}var =
ce=3D/#|$/,de=3D/[?&]($|#)/;function ee(a,b){for(var =
c=3Da.search(ce),d=3D0,e,f=3D[];0<=3D(e=3Dbe(a,d,b,c));)f.push(a.substrin=
g(d,e)),d=3DMath.min(a.indexOf("&",e)+1||c,c);f.push(a.substr(d));return =
f.join("").replace(de,"$1")};var =
fe=3DD("Opera")||D("OPR"),H=3DD("Trident")||D("MSIE"),ge=3DD("Edge"),he=3D=
ge||H,I=3DD("Gecko")&&!(-1!=3DCc.toLowerCase().indexOf("webkit")&&!D("Edg=
e"))&&!(D("Trident")||D("MSIE"))&&!D("Edge"),J=3D-1!=3DCc.toLowerCase().i=
ndexOf("webkit")&&!D("Edge"),ie=3DD("Macintosh"),je=3DD("iPhone")&&!D("iP=
od")&&!D("iPad"),ke=3DD("iPad");function le(){var a=3Dq.document;return =
a?a.documentMode:void 0}var me;=0A=
a:{var ne=3D"",oe=3Dfunction(){var =
a=3DCc;if(I)return/rv\:([^\);]+)(\)|;)/.exec(a);if(ge)return/Edge\/([\d\.=
]+)/.exec(a);if(H)return/\b(?:MSIE|rv)[: =
]([^\);]+)(\)|;)/.exec(a);if(J)return/WebKit\/(\S+)/.exec(a);if(fe)return=
/(?:Version)[ \/]?(\S+)/.exec(a)}();oe&&(ne=3Doe?oe[1]:"");if(H){var =
pe=3Dle();if(null!=3Dpe&&pe>parseFloat(ne)){me=3DString(pe);break =
a}}me=3Dne}var qe=3Dme,re=3D{};=0A=
function K(a){var b;if(!(b=3Dre[a])){b=3D0;for(var =
c=3Dmb(String(qe)).split("."),d=3Dmb(String(a)).split("."),e=3DMath.max(c=
.length,d.length),f=3D0;0=3D=3Db&&f<e;f++){var =
g=3Dc[f]||"",k=3Dd[f]||"",l=3D/(\d*)(\D*)/g,m=3D/(\d*)(\D*)/g;do{var =
p=3Dl.exec(g)||["","",""],u=3Dm.exec(k)||["","",""];if(0=3D=3Dp[0].length=
&&0=3D=3Du[0].length)break;b=3Dyb(0=3D=3Dp[1].length?0:parseInt(p[1],10),=
0=3D=3Du[1].length?0:parseInt(u[1],10))||yb(0=3D=3Dp[2].length,0=3D=3Du[2=
].length)||yb(p[2],u[2])}while(0=3D=3Db)}b=3Dre[a]=3D0<=3Db}return =
b}function se(a){return Number(te)>=3Da}=0A=
var =
ue=3Dq.document,te=3Due&&H?le()||("CSS1Compat"=3D=3Due.compatMode?parseIn=
t(qe,10):5):void 0;var =
ve=3D!H||se(9);!I&&!H||H&&se(9)||I&&K("1.9.1");H&&K("9");function =
L(a){return a?new we(xe(a)):Ma||(Ma=3Dnew we)}function M(a){return =
v(a)?document.getElementById(a):a}function ye(){var a=3Ddocument;return =
v("ss-submit")?a.getElementById("ss-submit"):"ss-submit"}function =
ze(a,b){var c=3Db||document;return =
c.querySelectorAll&&c.querySelector?c.querySelectorAll("."+a):N("*",a,b)}=0A=
function Ae(a,b){var =
c=3Db||document,d=3Dnull;c.getElementsByClassName?d=3Dc.getElementsByClas=
sName(a)[0]:c.querySelectorAll&&c.querySelector?d=3Dc.querySelector("."+a=
):d=3DN("*",a,b)[0];return d||null}=0A=
function N(a,b,c){var =
d=3Ddocument;c=3Dc||d;a=3Da&&"*"!=3Da?a.toUpperCase():"";if(c.querySelect=
orAll&&c.querySelector&&(a||b))return =
c.querySelectorAll(a+(b?"."+b:""));if(b&&c.getElementsByClassName){c=3Dc.=
getElementsByClassName(b);if(a){for(var =
d=3D{},e=3D0,f=3D0,g;g=3Dc[f];f++)a=3D=3Dg.nodeName&&(d[e++]=3Dg);d.lengt=
h=3De;return d}return =
c}c=3Dc.getElementsByTagName(a||"*");if(b){d=3D{};for(f=3De=3D0;g=3Dc[f];=
f++)a=3Dg.className,"function"=3D=3Dtypeof =
a.split&&Ib(a.split(/\s+/),b)&&(d[e++]=3Dg);d.length=3De;return d}return =
c}=0A=
function =
Be(a,b){ab(b,function(b,d){"style"=3D=3Dd?a.style.cssText=3Db:"class"=3D=3D=
d?a.className=3Db:"for"=3D=3Dd?a.htmlFor=3Db:Ce.hasOwnProperty(d)?a.setAt=
tribute(Ce[d],b):0=3D=3Dd.lastIndexOf("aria-",0)||0=3D=3Dd.lastIndexOf("d=
ata-",0)?a.setAttribute(d,b):a[d]=3Db})}var =
Ce=3D{cellpadding:"cellPadding",cellspacing:"cellSpacing",colspan:"colSpa=
n",frameborder:"frameBorder",height:"height",maxlength:"maxLength",nonce:=
"nonce",role:"role",rowspan:"rowSpan",type:"type",usemap:"useMap",valign:=
"vAlign",width:"width"};=0A=
function De(a){var b=3DEe(a);a=3DFe(a);return =
H&&K("10")&&a.pageYOffset!=3Db.scrollTop?new =
E(b.scrollLeft,b.scrollTop):new =
E(a.pageXOffset||b.scrollLeft,a.pageYOffset||b.scrollTop)}function =
Ee(a){return =
a.scrollingElement?a.scrollingElement:!J&&Ge(a)?a.documentElement:a.body|=
|a.documentElement}function Fe(a){return a.parentWindow||a.defaultView}=0A=
function He(a,b,c){function =
d(c){c&&b.appendChild(v(c)?a.createTextNode(c):c)}for(var =
e=3D2;e<c.length;e++){var =
f=3Dc[e];!ha(f)||la(f)&&0<f.nodeType?d(f):B(Ie(f)?Lb(f):f,d)}}function =
Ge(a){return"CSS1Compat"=3D=3Da.compatMode}function Je(a){for(var =
b;b=3Da.firstChild;)a.removeChild(b)}function =
Ke(a){a&&a.parentNode&&a.parentNode.removeChild(a)}=0A=
function =
Le(a,b){if(!a||!b)return!1;if(a.contains&&1=3D=3Db.nodeType)return =
a=3D=3Db||a.contains(b);if("undefined"!=3Dtypeof =
a.compareDocumentPosition)return =
a=3D=3Db||!!(a.compareDocumentPosition(b)&16);for(;b&&a!=3Db;)b=3Db.paren=
tNode;return b=3D=3Da}function xe(a){return =
9=3D=3Da.nodeType?a:a.ownerDocument||a.document}=0A=
function Me(a,b){if("textContent"in a)a.textContent=3Db;else =
if(3=3D=3Da.nodeType)a.data=3Db;else =
if(a.firstChild&&3=3D=3Da.firstChild.nodeType){for(;a.lastChild!=3Da.firs=
tChild;)a.removeChild(a.lastChild);a.firstChild.data=3Db}else{Je(a);var =
c=3Dxe(a);a.appendChild(c.createTextNode(String(b)))}}function =
Ne(a,b){b?a.tabIndex=3D0:(a.tabIndex=3D-1,a.removeAttribute("tabIndex"))}=
function Oe(a){a=3Da.getAttributeNode("tabindex");return =
null!=3Da&&a.specified}function Pe(a){a=3Da.tabIndex;return =
ja(a)&&0<=3Da&&32768>a}=0A=
function Ie(a){if(a&&"number"=3D=3Dtypeof =
a.length){if(la(a))return"function"=3D=3Dtypeof =
a.item||"string"=3D=3Dtypeof =
a.item;if(ka(a))return"function"=3D=3Dtypeof a.item}return!1}function =
Qe(a,b,c,d){if(!b&&!c)return null;var e=3Db?b.toUpperCase():null;return =
Re(a,function(a){return(!e||a.nodeName=3D=3De)&&(!c||v(a.className)&&Ib(a=
.className.split(/\s+/),c))},d)}function Re(a,b,c){for(var =
d=3D0;a&&(null=3D=3Dc||d<=3Dc);){if(b(a))return =
a;a=3Da.parentNode;d++}return null}function =
we(a){this.a=3Da||q.document||document}n=3Dwe.prototype;=0A=
n.h=3Dfunction(a){return =
v(a)?this.a.getElementById(a):a};n.S=3Dfunction(a,b,c){var =
d=3Dthis.a,e=3Darguments,f=3De[0],g=3De[1];if(!ve&&g&&(g.name||g.type)){f=
=3D["<",f];g.name&&f.push(' =
name=3D"',nb(g.name),'"');if(g.type){f.push(' =
type=3D"',nb(g.type),'"');var k=3D{};fb(k,g);delete =
k.type;g=3Dk}f.push(">");f=3Df.join("")}f=3Dd.createElement(f);g&&(v(g)?f=
.className=3Dg:t(g)?f.className=3Dg.join(" =
"):Be(f,g));2<e.length&&He(d,f,e);return f};function O(a,b){return =
a.a.createElement(b)}n.xb=3Dfunction(a,b){a.appendChild(b)};n.ic=3DJe;=0A=
n.contains=3DLe;function Se(a){function b(a,b){var =
c=3Db.tagName=3D=3Da.toUpperCase()?[b]:N(a,null,b);return =
c[0]?(c[0].focus(),!0):!1}for(var =
c=3D0;c<a.length&&!(b("textarea",a[c])||b("input",a[c])||b("select",a[c])=
);c++);};function =
Te(a,b){b?a.setAttribute("role",b):a.removeAttribute("role")}function =
P(a,b,c){t(c)&&(c=3Dc.join(" "));var d=3D"aria-"+b;""=3D=3D=3Dc||void =
0=3D=3Dc?(Ia||(Ia=3D{atomic:!1,autocomplete:"none",dropeffect:"none",hasp=
opup:!1,live:"off",multiline:!1,multiselectable:!1,orientation:"vertical"=
,readonly:!1,relevant:"additions =
text",required:!1,sort:"none",busy:!1,disabled:!1,hidden:!1,invalid:"fals=
e"}),c=3DIa,b in =
c?a.setAttribute(d,c[b]):a.removeAttribute(d)):a.setAttribute(d,c)};var =
Ue=3D!H||se(9),Ve=3D!H||se(9),We=3DH&&!K("9");!J||K("528");I&&K("1.9b")||=
H&&K("8")||fe&&K("9.5")||J&&K("528");I&&!K("8")||H&&K("9");function =
Xe(a,b){Na.call(this,a?a.type:"");this.c=3Dthis.g=3Dthis.target=3Dnull;th=
is.a=3Dthis.clientY=3Dthis.clientX=3D0;this.A=3Dthis.metaKey=3Dthis.shift=
Key=3Dthis.altKey=3Dthis.ctrlKey=3D!1;this.b=3Dnull;if(a){var =
c=3Dthis.type=3Da.type,d=3Da.changedTouches?a.changedTouches[0]:null;this=
.target=3Da.target||a.srcElement;this.g=3Db;var =
e=3Da.relatedTarget;e?I&&(jb(e,"nodeName")||(e=3Dnull)):"mouseover"=3D=3D=
c?e=3Da.fromElement:"mouseout"=3D=3Dc&&(e=3Da.toElement);this.c=3De;null=3D=
=3D=3Dd?(this.clientX=3Dvoid =
0!=3D=3Da.clientX?a.clientX:a.pageX,this.clientY=3Dvoid 0!=3D=3D=0A=
a.clientY?a.clientY:a.pageY):(this.clientX=3Dvoid =
0!=3D=3Dd.clientX?d.clientX:d.pageX,this.clientY=3Dvoid =
0!=3D=3Dd.clientY?d.clientY:d.pageY);this.a=3Da.keyCode||0;this.ctrlKey=3D=
a.ctrlKey;this.altKey=3Da.altKey;this.shiftKey=3Da.shiftKey;this.metaKey=3D=
a.metaKey;this.A=3Die?a.metaKey:a.ctrlKey;this.b=3Da;a.defaultPrevented&&=
this.preventDefault()}}x(Xe,Na);var Ye=3D[1,4,2];function Ze(a){return =
Ue?0=3D=3Da.b.button:"click"=3D=3Da.type?!0:!!(a.b.button&Ye[0])}=0A=
Xe.prototype.j=3Dfunction(){Xe.o.j.call(this);this.b.stopPropagation?this=
.b.stopPropagation():this.b.cancelBubble=3D!0};Xe.prototype.preventDefaul=
t=3Dfunction(){Xe.o.preventDefault.call(this);var =
a=3Dthis.b;if(a.preventDefault)a.preventDefault();else =
if(a.returnValue=3D!1,We)try{if(a.ctrlKey||112<=3Da.keyCode&&123>=3Da.key=
Code)a.keyCode=3D-1}catch(b){}};var =
$e=3D"closure_lm_"+(1E6*Math.random()|0),af=3D{},bf=3D0;function =
Q(a,b,c,d,e){if(t(b)){for(var =
f=3D0;f<b.length;f++)Q(a,b[f],c,d,e);return null}c=3Dcf(c);return =
Pa(a)?a.m(b,c,d,e):df(a,b,c,!1,d,e)}=0A=
function df(a,b,c,d,e,f){if(!b)throw Error("Invalid event type");var =
g=3D!!e,k=3Def(a);k||(a[$e]=3Dk=3Dnew =
cc(a));c=3Ddc(k,b,c,d,e,f);if(c.a)return =
c;d=3Dff();c.a=3Dd;d.src=3Da;d.listener=3Dc;if(a.addEventListener)a.addEv=
entListener(b.toString(),d,g);else =
if(a.attachEvent)a.attachEvent(gf(b.toString()),d);else throw =
Error("addEventListener and attachEvent are unavailable.");bf++;return c}=0A=
function ff(){var a=3Dhf,b=3DVe?function(c){return =
a.call(b.src,b.listener,c)}:function(c){c=3Da.call(b.src,b.listener,c);if=
(!c)return c};return b}function jf(a,b,c,d,e){if(t(b)){for(var =
f=3D0;f<b.length;f++)jf(a,b[f],c,d,e);return null}c=3Dcf(c);return =
Pa(a)?dc(a.V,String(b),c,!0,d,e):df(a,b,c,!0,d,e)}function =
kf(a,b,c,d,e){if(t(b))for(var f=3D0;f<b.length;f++)kf(a,b[f],c,d,e);else =
c=3Dcf(c),Pa(a)?a.ja(b,c,d,e):a&&(a=3Def(a))&&(b=3Dgc(a,b,c,!!d,e))&&lf(b=
)}=0A=
function lf(a){if(!ja(a)&&a&&!a.sa){var =
b=3Da.src;if(Pa(b))fc(b.V,a);else{var =
c=3Da.type,d=3Da.a;b.removeEventListener?b.removeEventListener(c,d,a.Fa):=
b.detachEvent&&b.detachEvent(gf(c),d);bf--;(c=3Def(b))?(fc(c,a),0=3D=3Dc.=
b&&(c.src=3Dnull,b[$e]=3Dnull)):Sa(a)}}}function gf(a){return a in =
af?af[a]:af[a]=3D"on"+a}function mf(a,b,c,d){var =
e=3D!0;if(a=3Def(a))if(b=3Da.a[b.toString()])for(b=3Db.concat(),a=3D0;a<b=
.length;a++){var =
f=3Db[a];f&&f.Fa=3D=3Dc&&!f.sa&&(f=3Dnf(f,d),e=3De&&!1!=3D=3Df)}return e}=0A=
function nf(a,b){var c=3Da.listener,d=3Da.Ma||a.src;a.Ea&&lf(a);return =
c.call(d,b)}=0A=
function hf(a,b){if(a.sa)return!0;if(!Ve){var =
c=3Db||ba("window.event"),d=3Dnew =
Xe(c,this),e=3D!0;if(!(0>c.keyCode||void 0!=3Dc.returnValue)){a:{var =
f=3D!1;if(0=3D=3Dc.keyCode)try{c.keyCode=3D-1;break =
a}catch(l){f=3D!0}if(f||void =
0=3D=3Dc.returnValue)c.returnValue=3D!0}c=3D[];for(f=3Dd.g;f;f=3Df.parent=
Node)c.push(f);for(var =
f=3Da.type,g=3Dc.length-1;!d.l&&0<=3Dg;g--){d.g=3Dc[g];var =
k=3Dmf(c[g],f,!0,d),e=3De&&k}for(g=3D0;!d.l&&g<c.length;g++)d.g=3Dc[g],k=3D=
mf(c[g],f,!1,d),e=3De&&k}return e}return nf(a,new Xe(b,this))}=0A=
function ef(a){a=3Da[$e];return a instanceof cc?a:null}var =
of=3D"__closure_events_fn_"+(1E9*Math.random()>>>0);function =
cf(a){if(ka(a))return a;a[of]||(a[of]=3Dfunction(b){return =
a.handleEvent(b)});return a[of]};function =
S(a){z.call(this);this.b=3Da;this.a=3D{}}x(S,z);var =
pf=3D[];S.prototype.m=3Dfunction(a,b,c,d){t(b)||(b&&(pf[0]=3Db.toString()=
),b=3Dpf);for(var e=3D0;e<b.length;e++){var =
f=3DQ(a,b[e],c||this.handleEvent,d||!1,this.b||this);if(!f)break;this.a[f=
.bb]=3Df}return this};function qf(a,b,c,d,e,f){if(t(c))for(var =
g=3D0;g<c.length;g++)qf(a,b,c[g],d,e,f);else(b=3Djf(b,c,d||a.handleEvent,=
e,f||a.b||a))&&(a.a[b.bb]=3Db)}=0A=
S.prototype.ja=3Dfunction(a,b,c,d,e){if(t(b))for(var =
f=3D0;f<b.length;f++)this.ja(a,b[f],c,d,e);else =
c=3Dc||this.handleEvent,e=3De||this.b||this,c=3Dcf(c),d=3D!!d,b=3DPa(a)?g=
c(a.V,String(b),c,d,e):a?(a=3Def(a))?gc(a,b,c,d,e):null:null,b&&(lf(b),de=
lete this.a[b.bb]);return this};function =
rf(a){ab(a.a,function(a,c){this.a.hasOwnProperty(c)&&lf(a)},a);a.a=3D{}}S=
.prototype.w=3Dfunction(){S.o.w.call(this);rf(this)};S.prototype.handleEv=
ent=3Dfunction(){throw Error("EventHandler.handleEvent not =
implemented");};function sf(a){z.call(this);this.a=3Dnew =
S(this);Ja(this,this.a);this.a.m(a,"submit",this.b)}x(sf,z);var =
tf=3D"usp urp utm_source utm_medium utm_campaign utm_term =
utm_content".split(" ");=0A=
sf.prototype.b=3Dfunction(a){var =
b=3Da.target.elements.fbzx.value;if(b&&(a=3Dwindow.location.href,-1!=3Da.=
indexOf("viewform"))){a=3D[ee(a,"fbzx"),"&","fbzx"];null!=3Db&&a.push("=3D=
",encodeURIComponent(String(b)));if(a[1]){var =
b=3Da[0],c=3Db.indexOf("#");0<=3Dc&&(a.push(b.substr(c)),a[0]=3Db=3Db.sub=
str(0,c));c=3Db.indexOf("?");0>c?a[1]=3D"?":c=3D=3Db.length-1&&(a[1]=3Dvo=
id 0)}uf(a.join(""))}return!0};function =
uf(a){window.history&&window.history.replaceState&&window.history.replace=
State({},"",a)};function T(){z.call(this);this.V=3Dnew =
cc(this);this.Zb=3Dthis;this.Ba=3Dnull}x(T,z);T.prototype[Oa]=3D!0;n=3DT.=
prototype;n.lb=3Dfunction(a){this.Ba=3Da};n.removeEventListener=3Dfunctio=
n(a,b,c,d){kf(this,a,b,c,d)};=0A=
function U(a,b){var c,d=3Da.Ba;if(d){c=3D[];for(var =
e=3D1;d;d=3Dd.Ba)c.push(d),++e}var =
d=3Da.Zb,e=3Db,f=3De.type||e;if(v(e))e=3Dnew Na(e,d);else if(e =
instanceof Na)e.target=3De.target||d;else{var g=3De,e=3Dnew =
Na(f,d);fb(e,g)}var g=3D!0,k;if(c)for(var =
l=3Dc.length-1;!e.l&&0<=3Dl;l--)k=3De.g=3Dc[l],g=3Dvf(k,f,!0,e)&&g;e.l||(=
k=3De.g=3Dd,g=3Dvf(k,f,!0,e)&&g,e.l||(g=3Dvf(k,f,!1,e)&&g));if(c)for(l=3D=
0;!e.l&&l<c.length;l++)k=3De.g=3Dc[l],g=3Dvf(k,f,!1,e)&&g;return g}=0A=
n.w=3Dfunction(){T.o.w.call(this);if(this.V){var =
a=3Dthis.V,b=3D0,c;for(c in a.a){for(var =
d=3Da.a[c],e=3D0;e<d.length;e++)++b,Sa(d[e]);delete =
a.a[c];a.b--}}this.Ba=3Dnull};n.m=3Dfunction(a,b,c,d){return =
dc(this.V,String(a),b,!1,c,d)};n.ja=3Dfunction(a,b,c,d){var =
e;e=3Dthis.V;a=3DString(a).toString();if(a in e.a){var =
f=3De.a[a];b=3Dec(f,b,c,d);-1<b?(Sa(f[b]),Array.prototype.splice.call(f,b=
,1),0=3D=3Df.length&&(delete e.a[a],e.b--),e=3D!0):e=3D!1}else =
e=3D!1;return e};=0A=
function =
vf(a,b,c,d){b=3Da.V.a[String(b)];if(!b)return!0;b=3Db.concat();for(var =
e=3D!0,f=3D0;f<b.length;++f){var g=3Db[f];if(g&&!g.sa&&g.Fa=3D=3Dc){var =
k=3Dg.listener,l=3Dg.Ma||g.src;g.Ea&&fc(a.V,g);e=3D!1!=3D=3Dk.call(l,d)&&=
e}}return e&&0!=3Dd.Qb};function =
wf(a){T.call(this);this.a=3Da;a=3DH?"focusout":"blur";this.b=3DQ(this.a,H=
?"focusin":"focus",this,!H);this.c=3DQ(this.a,a,this,!H)}x(wf,T);wf.proto=
type.handleEvent=3Dfunction(a){var b=3Dnew =
Xe(a.b);b.type=3D"focusin"=3D=3Da.type||"focus"=3D=3Da.type?"focusin":"fo=
cusout";U(this,b)};wf.prototype.w=3Dfunction(){wf.o.w.call(this);lf(this.=
b);lf(this.c);delete this.a};function =
xf(a,b,c,d,e){if(!(H||ge||J&&K("525")))return!0;if(ie&&e)return =
yf(a);if(e&&!d)return!1;ja(b)&&(b=3Dzf(b));if(!c&&(17=3D=3Db||18=3D=3Db||=
ie&&91=3D=3Db))return!1;if((J||ge)&&d&&c)switch(a){case 220:case =
219:case 221:case 192:case 186:case 189:case 187:case 188:case 190:case =
191:case 192:case 222:return!1}if(H&&d&&b=3D=3Da)return!1;switch(a){case =
13:return!0;case 27:return!(J||ge)}return yf(a)}=0A=
function =
yf(a){if(48<=3Da&&57>=3Da||96<=3Da&&106>=3Da||65<=3Da&&90>=3Da||(J||ge)&&=
0=3D=3Da)return!0;switch(a){case 32:case 43:case 63:case 64:case =
107:case 109:case 110:case 111:case 186:case 59:case 189:case 187:case =
61:case 188:case 190:case 191:case 192:case 222:case 219:case 220:case =
221:return!0;default:return!1}}function zf(a){if(I)a=3DAf(a);else =
if(ie&&J)a:switch(a){case 93:a=3D91;break a}return a}=0A=
function Af(a){switch(a){case 61:return 187;case 59:return 186;case =
173:return 189;case 224:return 91;case 0:return 224;default:return =
a}};function =
Bf(a,b){T.call(this);a&&Cf(this,a,b)}x(Bf,T);n=3DBf.prototype;n.pa=3Dnull=
;n.Na=3Dnull;n.gb=3Dnull;n.Oa=3Dnull;n.U=3D-1;n.da=3D-1;n.Wa=3D!1;=0A=
var =
Df=3D{3:13,12:144,63232:38,63233:40,63234:37,63235:39,63236:112,63237:113=
,63238:114,63239:115,63240:116,63241:117,63242:118,63243:119,63244:120,63=
245:121,63246:122,63247:123,63248:44,63272:46,63273:36,63275:35,63276:33,=
63277:34,63289:144,63302:45},Ef=3D{Up:38,Down:40,Left:37,Right:39,Enter:1=
3,F1:112,F2:113,F3:114,F4:115,F5:116,F6:117,F7:118,F8:119,F9:120,F10:121,=
F11:122,F12:123,"U+007F":46,Home:36,End:35,PageUp:33,PageDown:34,Insert:4=
5},Ff=3DH||ge||J&&K("525"),Gf=3Die&&I;n=3DBf.prototype;=0A=
n.qc=3Dfunction(a){if(J||ge)if(17=3D=3Dthis.U&&!a.ctrlKey||18=3D=3Dthis.U=
&&!a.altKey||ie&&91=3D=3Dthis.U&&!a.metaKey)this.da=3Dthis.U=3D-1;-1=3D=3D=
this.U&&(a.ctrlKey&&17!=3Da.a?this.U=3D17:a.altKey&&18!=3Da.a?this.U=3D18=
:a.metaKey&&91!=3Da.a&&(this.U=3D91));Ff&&!xf(a.a,this.U,a.shiftKey,a.ctr=
lKey,a.altKey)?this.handleEvent(a):(this.da=3Dzf(a.a),Gf&&(this.Wa=3Da.al=
tKey))};n.sc=3Dfunction(a){this.da=3Dthis.U=3D-1;this.Wa=3Da.altKey};=0A=
n.handleEvent=3Dfunction(a){var =
b=3Da.b,c,d,e=3Db.altKey;H&&"keypress"=3D=3Da.type?c=3Dthis.da:(J||ge)&&"=
keypress"=3D=3Da.type?c=3Dthis.da:fe&&!J?c=3Dthis.da:(c=3Db.keyCode||this=
.da,d=3Db.charCode||0,Gf&&(e=3Dthis.Wa),ie&&63=3D=3Dd&&224=3D=3Dc&&(c=3D1=
91));d=3Dc=3Dzf(c);var f=3Db.keyIdentifier;c?63232<=3Dc&&c in =
Df?d=3DDf[c]:25=3D=3Dc&&a.shiftKey&&(d=3D9):f&&f in =
Ef&&(d=3DEf[f]);this.U=3Dd;a=3Dnew =
Hf(d,0,0,b);a.altKey=3De;U(this,a)};n.h=3Dh("pa");=0A=
function =
Cf(a,b,c){a.Oa&&If(a);a.pa=3Db;a.Na=3DQ(a.pa,"keypress",a,c);a.gb=3DQ(a.p=
a,"keydown",a.qc,c,a);a.Oa=3DQ(a.pa,"keyup",a.sc,c,a)}function =
If(a){a.Na&&(lf(a.Na),lf(a.gb),lf(a.Oa),a.Na=3Dnull,a.gb=3Dnull,a.Oa=3Dnu=
ll);a.pa=3Dnull;a.U=3D-1;a.da=3D-1}n.w=3Dfunction(){Bf.o.w.call(this);If(=
this)};function =
Hf(a,b,c,d){Xe.call(this,d);this.type=3D"key";this.a=3Da}x(Hf,Xe);functio=
n Jf(){T.call(this);this.b=3D0}x(Jf,T);function =
Kf(a,b,c){if(v(b))(b=3DLf(a,b))&&(a.style[b]=3Dc);else for(var d in =
b){c=3Da;var e=3Db[d],f=3DLf(c,d);f&&(c.style[f]=3De)}}var =
Mf=3D{};function Lf(a,b){var c=3DMf[b];if(!c){var d=3DAb(b),c=3Dd;void =
0=3D=3D=3Da.style[d]&&(d=3D(J?"Webkit":I?"Moz":H?"ms":fe?"O":null)+Bb(d),=
void 0!=3D=3Da.style[d]&&(c=3Dd));Mf[b]=3Dc}return c}function =
Nf(a,b){var c=3Dxe(a);return =
c.defaultView&&c.defaultView.getComputedStyle&&(c=3Dc.defaultView.getComp=
utedStyle(a,null))?c[b]||c.getPropertyValue(b)||"":""}=0A=
function Of(a,b){return =
Nf(a,b)||(a.currentStyle?a.currentStyle[b]:null)||a.style&&a.style[b]}fun=
ction Pf(a,b,c){var d;b instanceof =
E?(d=3Db.x,b=3Db.y):(d=3Db,b=3Dc);a.style.left=3DQf(d);a.style.top=3DQf(b=
)}function =
Rf(a){a=3Da?xe(a):document;return!H||se(9)||Ge(L(a).a)?a.documentElement:=
a.body}=0A=
function Sf(a){var =
b;try{b=3Da.getBoundingClientRect()}catch(c){return{left:0,top:0,right:0,=
bottom:0}}H&&a.ownerDocument.body&&(a=3Da.ownerDocument,b.left-=3Da.docum=
entElement.clientLeft+a.body.clientLeft,b.top-=3Da.documentElement.client=
Top+a.body.clientTop);return b}=0A=
function Tf(a){if(H&&!se(8))return a.offsetParent;var =
b=3Dxe(a),c=3DOf(a,"position"),d=3D"fixed"=3D=3Dc||"absolute"=3D=3Dc;for(=
a=3Da.parentNode;a&&a!=3Db;a=3Da.parentNode)if(11=3D=3Da.nodeType&&a.host=
&&(a=3Da.host),c=3DOf(a,"position"),d=3Dd&&"static"=3D=3Dc&&a!=3Db.docume=
ntElement&&a!=3Db.body,!d&&(a.scrollWidth>a.clientWidth||a.scrollHeight>a=
.clientHeight||"fixed"=3D=3Dc||"absolute"=3D=3Dc||"relative"=3D=3Dc))retu=
rn a;return null}=0A=
function Uf(a){for(var b=3Dnew =
F(0,Infinity,Infinity,0),c=3DL(a),d=3Dc.a.body,e=3Dc.a.documentElement,f=3D=
Ee(c.a);a=3DTf(a);)if(!(H&&0=3D=3Da.clientWidth||J&&0=3D=3Da.clientHeight=
&&a=3D=3Dd)&&a!=3Dd&&a!=3De&&"visible"!=3DOf(a,"overflow")){var =
g=3DVf(a),k=3Dnew =
E(a.clientLeft,a.clientTop);g.x+=3Dk.x;g.y+=3Dk.y;b.top=3DMath.max(b.top,=
g.y);b.right=3DMath.min(b.right,g.x+a.clientWidth);b.bottom=3DMath.min(b.=
bottom,g.y+a.clientHeight);b.left=3DMath.max(b.left,g.x)}d=3Df.scrollLeft=
;f=3Df.scrollTop;b.left=3DMath.max(b.left,d);b.top=3DMath.max(b.top,f);c=3D=
(Fe(c.a)||=0A=
window).document;c=3DGe(c)?c.documentElement:c.body;c=3Dnew =
$a(c.clientWidth,c.clientHeight);b.right=3DMath.min(b.right,d+c.width);b.=
bottom=3DMath.min(b.bottom,f+c.height);return =
0<=3Db.top&&0<=3Db.left&&b.bottom>b.top&&b.right>b.left?b:null}function =
Vf(a){var b=3Dxe(a),c=3Dnew E(0,0),d=3DRf(b);if(a=3D=3Dd)return =
c;a=3DSf(a);b=3DDe(L(b).a);c.x=3Da.left+b.x;c.y=3Da.top+b.y;return =
c}function Wf(a,b){var c=3DYf(a),d=3DYf(b);return new =
E(c.x-d.x,c.y-d.y)}function Zf(a){a=3DSf(a);return new E(a.left,a.top)}=0A=
function Yf(a){if(1=3D=3Da.nodeType)return =
Zf(a);a=3Da.changedTouches?a.changedTouches[0]:a;return new =
E(a.clientX,a.clientY)}function Qf(a){"number"=3D=3Dtypeof =
a&&(a=3Da+"px");return a}function $f(a){var =
b=3Dag;if("none"!=3DOf(a,"display"))return b(a);var =
c=3Da.style,d=3Dc.display,e=3Dc.visibility,f=3Dc.position;c.visibility=3D=
"hidden";c.position=3D"absolute";c.display=3D"inline";a=3Db(a);c.display=3D=
d;c.position=3Df;c.visibility=3De;return a}=0A=
function ag(a){var =
b=3Da.offsetWidth,c=3Da.offsetHeight,d=3DJ&&!b&&!c;return =
r(b)&&!d||!a.getBoundingClientRect?new $a(b,c):(a=3DSf(a),new =
$a(a.right-a.left,a.bottom-a.top))}function bg(a){var =
b=3DVf(a);a=3D$f(a);return new Lc(b.x,b.y,a.width,a.height)}function =
cg(a,b){a.style.display=3Db?"":"none"}function =
dg(a){return"rtl"=3D=3DOf(a,"direction")}var =
eg=3DI?"MozUserSelect":J||ge?"WebkitUserSelect":null;=0A=
function fg(a){var b=3DH||fe?a.getElementsByTagName("*"):null;if(eg){var =
c=3D"none";a.style&&(a.style[eg]=3Dc);if(b){a=3D0;for(var =
d;d=3Db[a];a++)d.style&&(d.style[eg]=3Dc)}}else =
if(H||fe)if(c=3D"on",a.setAttribute("unselectable",c),b)for(a=3D0;d=3Db[a=
];a++)d.setAttribute("unselectable",c)}function =
gg(a,b){if(/^\d+px?$/.test(b))return parseInt(b,10);var =
c=3Da.style.left,d=3Da.runtimeStyle.left;a.runtimeStyle.left=3Da.currentS=
tyle.left;a.style.left=3Db;var =
e=3Da.style.pixelLeft;a.style.left=3Dc;a.runtimeStyle.left=3Dd;return e}=0A=
function hg(a,b){var c=3Da.currentStyle?a.currentStyle[b]:null;return =
c?gg(a,c):0}var ig=3D{thin:2,medium:4,thick:6};function =
jg(a,b){if("none"=3D=3D(a.currentStyle?a.currentStyle[b+"Style"]:null))re=
turn 0;var c=3Da.currentStyle?a.currentStyle[b+"Width"]:null;return c in =
ig?ig[c]:gg(a,c)};function kg(a,b,c,d,e,f,g,k,l){var =
m,p;if(m=3Dc.offsetParent){var =
u=3D"HTML"=3D=3Dm.tagName||"BODY"=3D=3Dm.tagName;u&&"static"=3D=3DOf(m,"p=
osition")||(p=3DVf(m),u||(u=3D(u=3Ddg(m))&&I?-m.scrollLeft:!u||he&&K("8")=
||"visible"=3D=3DOf(m,"overflowX")?m.scrollLeft:m.scrollWidth-m.clientWid=
th-m.scrollLeft,p=3DKc(p,new E(u,m.scrollTop))))}m=3Dp||new =
E;p=3Dbg(a);if(u=3DUf(a)){var y=3Dnew =
Lc(u.left,u.top,u.right-u.left,u.bottom-u.top),u=3DMath.max(p.left,y.left=
),R=3DMath.min(p.left+p.width,y.left+y.width);if(u<=3DR){var =
ea=3DMath.max(p.top,y.top),y=3D=0A=
Math.min(p.top+p.height,y.top+y.height);ea<=3Dy&&(p.left=3Du,p.top=3Dea,p=
.width=3DR-u,p.height=3Dy-ea)}}u=3DL(a);ea=3DL(c);if(u.a!=3Dea.a){R=3Du.a=
.body;var ea=3DFe(ea.a),y=3Dnew =
E(0,0),fa;fa=3D(fa=3Dxe(R))?Fe(fa):window;if(jb(fa,"parent")){var =
Sd=3DR;do{var =
Xf=3Dfa=3D=3Dea?Vf(Sd):Zf(Sd);y.x+=3DXf.x;y.y+=3DXf.y}while(fa&&fa!=3Dea&=
&fa!=3Dfa.parent&&(Sd=3Dfa.frameElement)&&(fa=3Dfa.parent))}R=3DKc(y,Vf(R=
));!H||se(9)||Ge(u.a)||(R=3DKc(R,De(u.a)));p.left+=3DR.x;p.top+=3DR.y}a=3D=
lg(a,b);b=3Dp.left;a&4?b+=3Dp.width:a&2&&(b+=3Dp.width/2);b=3Dnew =
E(b,p.top+(a&1?p.height:=0A=
0));b=3DKc(b,m);e&&(b.x+=3D(a&4?-1:1)*e.x,b.y+=3D(a&1?-1:1)*e.y);var =
ia;if(g)if(l)ia=3Dl;else =
if(ia=3DUf(c))ia.top-=3Dm.y,ia.right-=3Dm.x,ia.bottom-=3Dm.y,ia.left-=3Dm=
.x;return mg(b,c,d,f,ia,g,k)}=0A=
function mg(a,b,c,d,e,f,g){a=3Da.clone();var =
k=3Dlg(b,c);c=3D$f(b);g=3Dg?g.clone():c.clone();a=3Da.clone();g=3Dg.clone=
();var =
l=3D0;if(d||0!=3Dk)k&4?a.x-=3Dg.width+(d?d.right:0):k&2?a.x-=3Dg.width/2:=
d&&(a.x+=3Dd.left),k&1?a.y-=3Dg.height+(d?d.bottom:0):d&&(a.y+=3Dd.top);i=
f(f){if(e){d=3Da;k=3Dg;l=3D0;65=3D=3D(f&65)&&(d.x<e.left||d.x>=3De.right)=
&&(f&=3D-2);132=3D=3D(f&132)&&(d.y<e.top||d.y>=3De.bottom)&&(f&=3D-5);d.x=
<e.left&&f&1&&(d.x=3De.left,l|=3D1);if(f&16){var =
m=3Dd.x;d.x<e.left&&(d.x=3De.left,l|=3D4);d.x+k.width>e.right&&(k.width=3D=
Math.min(e.right-d.x,=0A=
m+k.width-e.left),k.width=3DMath.max(k.width,0),l|=3D4)}d.x+k.width>e.rig=
ht&&f&1&&(d.x=3DMath.max(e.right-k.width,e.left),l|=3D1);f&2&&(l=3Dl|(d.x=
<e.left?16:0)|(d.x+k.width>e.right?32:0));d.y<e.top&&f&4&&(d.y=3De.top,l|=
=3D2);f&32&&(m=3Dd.y,d.y<e.top&&(d.y=3De.top,l|=3D8),d.y+k.height>e.botto=
m&&(k.height=3DMath.min(e.bottom-d.y,m+k.height-e.top),k.height=3DMath.ma=
x(k.height,0),l|=3D8));d.y+k.height>e.bottom&&f&4&&(d.y=3DMath.max(e.bott=
om-k.height,e.top),l|=3D2);f&8&&(l=3Dl|(d.y<e.top?64:0)|(d.y+k.height>e.b=
ottom?128:0));e=3Dl}else e=3D=0A=
256;l=3De}f=3Dnew =
Lc(0,0,0,0);f.left=3Da.x;f.top=3Da.y;f.width=3Dg.width;f.height=3Dg.heigh=
t;e=3Dl;if(e&496)return e;Pf(b,new E(f.left,f.top));g=3Dnew =
$a(f.width,f.height);c=3D=3Dg||c&&g&&c.width=3D=3Dg.width&&c.height=3D=3D=
g.height||(c=3Dg,g=3Dxe(b),a=3DGe(L(g).a),!H||K("10")||a&&K("8")?(b=3Db.s=
tyle,I?b.MozBoxSizing=3D"border-box":J?b.WebkitBoxSizing=3D"border-box":b=
.boxSizing=3D"border-box",b.width=3DMath.max(c.width,0)+"px",b.height=3DM=
ath.max(c.height,0)+"px"):(g=3Db.style,a?(H?(a=3Dhg(b,"paddingLeft"),f=3D=
hg(b,"paddingRight"),d=3Dhg(b,"paddingTop"),=0A=
k=3Dhg(b,"paddingBottom"),a=3Dnew =
F(d,f,k,a)):(a=3DNf(b,"paddingLeft"),f=3DNf(b,"paddingRight"),d=3DNf(b,"p=
addingTop"),k=3DNf(b,"paddingBottom"),a=3Dnew =
F(parseFloat(d),parseFloat(f),parseFloat(k),parseFloat(a))),H&&!se(9)?(f=3D=
jg(b,"borderLeft"),d=3Djg(b,"borderRight"),k=3Djg(b,"borderTop"),b=3Djg(b=
,"borderBottom"),b=3Dnew =
F(k,d,b,f)):(f=3DNf(b,"borderLeftWidth"),d=3DNf(b,"borderRightWidth"),k=3D=
Nf(b,"borderTopWidth"),b=3DNf(b,"borderBottomWidth"),b=3Dnew =
F(parseFloat(k),parseFloat(d),parseFloat(b),parseFloat(f))),g.pixelWidth=3D=
c.width-=0A=
b.left-a.left-a.right-b.right,g.pixelHeight=3Dc.height-b.top-a.top-a.bott=
om-b.bottom):(g.pixelWidth=3Dc.width,g.pixelHeight=3Dc.height)));return =
e}function lg(a,b){return(b&8&&dg(a)?b^4:b)&-9};function =
ng(a,b,c){this.a=3Da;this.b=3Db;this.c=3Dc}x(ng,hb);ng.prototype.qa=3Dfun=
ction(a,b,c){kg(this.a,this.b,a,b,void 0,c,this.c)};function =
og(a,b){this.a=3Da instanceof E?a:new =
E(a,b)}x(og,hb);og.prototype.qa=3Dfunction(a,b,c,d){kg(Rf(a),0,a,b,this.a=
,c,null,d)};function pg(a,b){t(b)||(b=3D[b]);var =
c=3DEb(b,function(a){return v(a)?a:a.Gc+" "+a.duration+"s "+a.timing+" =
"+a.hc+"s"});Kf(a,"transition",c.join(","))}=0A=
var qg=3Dfunction(a){var b=3D!1,c;return =
function(){b||(c=3Da(),b=3D!0);return c}}(function(){if(H)return =
K("10.0");var =
a=3Ddocument.createElement("DIV"),b=3DJ?"-webkit":I?"-moz":H?"-ms":fe?"-o=
":null,c=3D{transition:"opacity 1s =
linear"};b&&(c[b+"-transition"]=3D"opacity 1s =
linear");b=3D{style:c};if(!sd.test("div"))throw Error("Invalid tag name =
<div>.");if("DIV"in ud)throw Error("Tag name <div> is not allowed for =
SafeHtml.");var c=3Dnull,d=3D"<div";if(b)for(var e in =
b){if(!sd.test(e))throw Error('Invalid attribute name "'+=0A=
e+'".');var f=3Db[e];if(null!=3Df){var g;g=3De;if(f instanceof =
bd)f=3Ddd(f);else if("style"=3D=3Dg.toLowerCase()){if(!la(f))throw =
Error('The "style" attribute requires goog.html.SafeStyle or map of =
style properties, '+typeof f+" given: "+f);if(!(f instanceof ed)){var =
k=3D"",l=3Dvoid 0;for(l in f){if(!/^[-_a-zA-Z0-9]+$/.test(l))throw =
Error("Name allows only [-_a-zA-Z0-9], got: "+l);var =
m=3Df[l];if(null!=3Dm){if(m instanceof bd)m=3Ddd(m);else =
if(id.test(m)){for(var p=3D!0,u=3D!0,y=3D0;y<m.length;y++){var =
R=3Dm.charAt(y);"'"=3D=3DR&&=0A=
u?p=3D!p:'"'=3D=3DR&&p&&(u=3D!u)}p&&u||(m=3D"zClosurez")}else =
m=3D"zClosurez";k+=3Dl+":"+m+";"}}f=3Dk?gd(k):hd}k=3Dvoid 0;f instanceof =
ed&&f.constructor=3D=3D=3Ded&&f.b=3D=3D=3Dfd?k=3Df.a:(ga(f),k=3D"type_err=
or:SafeStyle");f=3Dk}else{if(/^on/i.test(g))throw Error('Attribute =
"'+g+'" requires goog.string.Const value, "'+f+'" =
given.');if(g.toLowerCase()in td)if(f instanceof nd)f instanceof =
nd&&f.constructor=3D=3D=3Dnd&&f.a=3D=3D=3Dod?f=3D"":(ga(f),f=3D"type_erro=
r:TrustedResourceUrl");else if(f instanceof jd)f instanceof =
jd&&f.constructor=3D=3D=3Djd&&f.b=3D=3D=3D=0A=
kd?f=3Df.a:(ga(f),f=3D"type_error:SafeUrl");else if(v(f))f instanceof =
jd||(f=3Df.ha?f.aa():String(f),ld.test(f)||(f=3D"about:invalid#zClosurez"=
),f=3Dmd(f)),f=3Df.aa();else throw Error('Attribute "'+g+'" on tag "div" =
requires goog.html.SafeUrl, goog.string.Const, or string, value "'+f+'" =
given.');}f.ha&&(f=3Df.aa());g=3Dg+'=3D"'+nb(String(f))+'"';d=3Dd+(" =
"+g)}}e=3Dvoid =
0;null!=3De?t(e)||(e=3D[e]):e=3D[];!0=3D=3D=3Dgb.div?d+=3D">":(c=3Dvd(e),=
d+=3D">"+rd(c)+"</div>",c=3Dc.xa());(b=3Db&&b.dir)&&(/^(ltr|rtl|auto)$/i.=
test(b)?c=3D0:c=3Dnull);b=3Dwd(d,=0A=
c);a.innerHTML=3Drd(b);a=3Da.firstChild;b=3Da.style[Ab("transition")];ret=
urn""!=3D("undefined"!=3D=3Dtypeof =
b?b:a.style[Lf(a,"transition")]||"")});function =
rg(a,b,c){if(ka(a))c&&(a=3Dw(a,c));else if(a&&"function"=3D=3Dtypeof =
a.handleEvent)a=3Dw(a.handleEvent,a);else throw Error("Invalid listener =
argument");return 2147483647<Number(b)?-1:q.setTimeout(a,b||0)};function =
sg(a,b,c,d,e){Jf.call(this);this.a=3Da;this.l=3Db;this.v=3Dc;this.g=3Dd;t=
his.A=3Dt(e)?e:[e]}x(sg,Jf);function =
tg(a){1!=3Da.b&&(U(a,"begin"),U(a,"play"),sa(),a.b=3D1,qg()?(Kf(a.a,a.v),=
a.j=3Drg(a.B,void =
0,a)):a.c(!1))}sg.prototype.B=3Dfunction(){$f(this.a);pg(this.a,this.A);K=
f(this.a,this.g);this.j=3Drg(w(this.c,this,!1),1E3*this.l)};sg.prototype.=
stop=3Dfunction(){1=3D=3Dthis.b&&this.c(!0)};=0A=
sg.prototype.c=3Dfunction(a){Kf(this.a,"transition","");q.clearTimeout(th=
is.j);Kf(this.a,this.g);sa();this.b=3D0;a?U(this,"stop"):U(this,"finish")=
;U(this,"end")};sg.prototype.w=3Dfunction(){this.stop();sg.o.w.call(this)=
};function ug(a,b,c,d){return new =
sg(a,.13,{opacity:c},{opacity:d},{Gc:"opacity",duration:.13,timing:b,hc:0=
})};function =
V(a){T.call(this);this.a=3Da||L();this.Ta=3Dvg;this.W=3Dnull;this.K=3D!1;=
this.b=3Dnull;this.I=3Dvoid =
0;this.A=3Dthis.l=3Dthis.j=3Dnull;this.ub=3D!1}x(V,T);V.prototype.Xb=3D$d=
.Ja();var vg=3Dnull;function wg(a,b){switch(a){case 1:return =
b?"disable":"enable";case 2:return b?"highlight":"unhighlight";case =
4:return b?"activate":"deactivate";case 8:return =
b?"select":"unselect";case 16:return b?"check":"uncheck";case 32:return =
b?"focus":"blur";case 64:return b?"open":"close"}throw Error("Invalid =
component state");}=0A=
function xg(a){return a.W||(a.W=3D":"+(a.Xb.a++).toString(36))}function =
yg(a,b){if(a.j&&a.j.A){var c=3Da.j.A,d=3Da.W;d in c&&delete =
c[d];cb(a.j.A,b,a)}a.W=3Db}n=3DV.prototype;n.h=3Dh("b");function =
zg(a){a.I||(a.I=3Dnew S(a));return a.I}function =
Ag(a,b){if(a=3D=3Db)throw Error("Unable to set parent component");var =
c;if(c=3Db&&a.j&&a.W){c=3Da.j;var =
d=3Da.W;c=3Dc.A&&d?db(c.A,d)||null:null}if(c&&a.j!=3Db)throw =
Error("Unable to set parent component");a.j=3Db;V.o.lb.call(a,b)}=0A=
n.lb=3Dfunction(a){if(this.j&&this.j!=3Da)throw Error("Method not =
supported");V.o.lb.call(this,a)};n.ca=3Dfunction(){this.b=3DO(this.a,"DIV=
")};function Bg(a,b,c){if(a.K)throw Error("Component already =
rendered");a.b||a.ca();b?b.insertBefore(a.b,c||null):a.a.a.body.appendChi=
ld(a.b);a.j&&!a.j.K||a.N()}n.yb=3Daa(!0);n.fa=3Dfunction(a){this.b=3Da};n=
.N=3Dfunction(){this.K=3D!0;Cg(this,function(a){!a.K&&a.h()&&a.N()})};n.Z=
=3Dfunction(){Cg(this,function(a){a.K&&a.Z()});this.I&&rf(this.I);this.K=3D=
!1};=0A=
n.w=3Dfunction(){this.K&&this.Z();this.I&&(this.I.Y(),delete =
this.I);Cg(this,function(a){a.Y()});!this.ub&&this.b&&Ke(this.b);this.j=3D=
this.b=3Dthis.A=3Dthis.l=3Dnull;V.o.w.call(this)};n.cb=3Dh("b");function =
Cg(a,b){a.l&&B(a.l,b,void 0)}n.removeChild=3Dfunction(a,b){if(a){var =
c=3Dv(a)?a:xg(a);a=3Dthis.A&&c?db(this.A,c)||null:null;if(c&&a){var =
d=3Dthis.A;c in d&&delete =
d[c];Jb(this.l,a);b&&(a.Z(),a.b&&Ke(a.b));Ag(a,null)}}if(!a)throw =
Error("Child is not in parent component");return a};function Dg(){}var =
Eg;da(Dg);var =
Fg=3D{button:"pressed",checkbox:"checked",menuitem:"selected",menuitemche=
ckbox:"checked",menuitemradio:"checked",radio:"checked",tab:"selected",tr=
eeitem:"selected"};function Gg(a,b,c){if(a=3Da.h?a.h():a){var =
d=3D[b];H&&!K("7")&&(d=3DHg(Wb(a),b),d.push(b));(c?Zb:ac)(a,d)}}=0A=
function =
Ig(a,b,c){c.id&&yg(b,c.id);c&&c.firstChild?Jg(b,c.firstChild.nextSibling?=
Lb(c.childNodes):c.firstChild):b.wa=3Dnull;var =
d=3D0,e=3DKg(),f=3DKg(),g=3D!1,k=3D!1,l=3D!1,m=3DLb(Wb(c));B(m,function(a=
){g||a!=3De?k||a!=3Df?d|=3DLg(this,a):k=3D!0:(g=3D!0,f=3D=3De&&(k=3D!0));=
1=3D=3DLg(this,a)&&Oe(c)&&Pe(c)&&Ne(c,!1)},a);b.O=3Dd;g||(m.push(e),f=3D=3D=
e&&(k=3D!0));k||m.push(f);(a=3Db.Za)&&m.push.apply(m,a);H&&!K("7")&&(b=3D=
Hg(m),0<b.length&&(m.push.apply(m,b),l=3D!0));if(!g||!k||a||l)c.className=
=3Dm.join(" ");return c}=0A=
function Mg(a,b){var =
c;if(c=3Da.h()){if(!b&&a.O&32){try{c.blur()}catch(d){}a.O&32&&a.Bb()}(Oe(=
c)&&Pe(c))!=3Db&&Ne(c,b)}}function =
Ng(a,b,c){Eg||(Eg=3D{1:"disabled",8:"selected",16:"checked",64:"expanded"=
});b=3DEg[b];var =
d=3Da.getAttribute("role")||null;d&&(d=3DFg[d]||b,b=3D"checked"=3D=3Db||"=
selected"=3D=3Db?d:b);b&&P(a,b,c)}function Kg(){return"goog-control"}=0A=
function Og(a,b){var =
c=3DKg(),d=3D[c],e=3DKg();e!=3Dc&&d.push(e);c=3Db.O;for(e=3D[];c;){var =
f=3Dc&-c;e.push(Pg(a,f));c&=3D~f}d.push.apply(d,e);(c=3Db.Za)&&d.push.app=
ly(d,c);H&&!K("7")&&d.push.apply(d,Hg(d));return d}function Hg(a,b){var =
c=3D[];b&&(a=3DKb(a,[b]));B([],function(d){!Hb(d,ra(Ib,a))||b&&!Ib(d,b)||=
c.push(d.join("_"))});return c}function Pg(a,b){a.a||Qg(a);return =
a.a[b]}function Lg(a,b){if(!a.b){a.a||Qg(a);var c=3Da.a,d=3D{},e;for(e =
in c)d[c[e]]=3De;a.b=3Dd}c=3DparseInt(a.b[b],10);return isNaN(c)?0:c}=0A=
function Qg(a){var b=3DKg();b.replace(/\xa0|\s/g," =
");a.a=3D{1:b+"-disabled",2:b+"-hover",4:b+"-active",8:b+"-selected",16:b=
+"-checked",32:b+"-focused",64:b+"-open"}};function =
Rg(a,b,c){V.call(this,c);if(!b){b=3Dthis.constructor;for(var =
d;b;){d=3Dma(b);if(d=3Dae[d])break;b=3Db.o?b.o.constructor:null}b=3Dd?ka(=
d.Ja)?d.Ja():new =
d:null}this.G=3Db;this.wa=3Dr(a)?a:null}x(Rg,V);n=3DRg.prototype;n.wa=3Dn=
ull;n.O=3D0;n.R=3D!0;n.Za=3Dnull;n.ca=3Dfunction(){var =
a=3Dthis.a.S("DIV",Og(this.G,this).join(" =
"),this.wa);this.b=3Da;fg(a);this.R||(cg(a,!1),a&&P(a,"hidden",!0))};n.cb=
=3Dfunction(){return =
this.h()};n.yb=3Daa(!0);n.fa=3Dfunction(a){this.b=3Da=3DIg(this.G,this,a)=
;fg(a);this.R=3D"none"!=3Da.style.display};=0A=
n.N=3Dfunction(){Rg.o.N.call(this);var =
a=3Dthis.b;this.R||P(a,"hidden",!this.R);this.T()||Ng(a,1,!this.T());null=
=3D=3Dthis.Ta&&(this.Ta=3Ddg(this.K?this.b:this.a.a.body));this.Ta&&Gg(th=
is.h(),Kg()+"-rtl",!0);this.T()&&Mg(this,this.R);var =
a=3Dzg(this),b=3Dthis.h();a.m(b,"mouseover",this.kc).m(b,"mousedown",this=
.Fb).m(b,"mouseup",this.Hb).m(b,"mouseout",this.uc);this.Cb!=3Dca&&a.m(b,=
"contextmenu",this.Cb);H&&(K(9)||a.m(b,"dblclick",this.mc),this.M||(this.=
M=3Dnew Sg(this),Ja(this,this.M)));if(a=3Dthis.h())b=3Dthis.D||(this.D=3D=0A=
new =
Bf),Cf(b,a),zg(this).m(b,"key",this.rc).m(a,"focus",this.jc).m(a,"blur",t=
his.Bb)};n.Z=3Dfunction(){Rg.o.Z.call(this);this.D&&If(this.D);this.R&&th=
is.T()&&Mg(this,!1)};n.w=3Dfunction(){Rg.o.w.call(this);this.D&&(this.D.Y=
(),delete this.D);delete =
this.G;this.M=3Dthis.Za=3Dthis.wa=3Dnull};function =
Jg(a,b){a.wa=3Db}function =
Tg(a,b,c){if(c||a.R!=3Db&&U(a,b?"show":"hide")){if(c=3Da.h())cg(c,b),c&&P=
(c,"hidden",!b);a.T()&&Mg(a,b);a.R=3Db}}n.T=3Dfunction(){return!(this.O&1=
)};function Ug(a,b){Vg(a,2,b)&&Wg(a,2,b)}=0A=
function Xg(a,b){Vg(a,4,b)&&Wg(a,4,b)}function =
Wg(a,b,c,d){if(!d&&1=3D=3Db)b=3D!c,c=3Da.j,c&&"function"=3D=3Dtypeof =
c.T&&!c.T()||!Vg(a,1,!b)||(b||(Xg(a,!1),Ug(a,!1)),a.R&&Mg(a,b),Wg(a,1,!b,=
!0));else if(39&b&&c!=3D!!(a.O&b)){var =
e=3Da.G;if(d=3Da.h())(e=3DPg(e,b))&&Gg(a,e,c),Ng(d,b,c);a.O=3Dc?a.O|b:a.O=
&~b}}function W(a){return!!(255&a)&&!!(39&a)}function =
Vg(a,b,c){return!!(39&b)&&!!(a.O&b)!=3Dc&&(!(0&b)||U(a,wg(b,c)))&&!a.ka}n=
.kc=3Dfunction(a){(!a.c||!Le(this.h(),a.c))&&U(this,"enter")&&this.T()&&W=
(2)&&Ug(this,!0)};=0A=
n.uc=3Dfunction(a){a.c&&Le(this.h(),a.c)||!U(this,"leave")||(W(4)&&Xg(thi=
s,!1),W(2)&&Ug(this,!1))};n.Cb=3Dca;n.Fb=3Dfunction(a){if(this.T()&&(W(2)=
&&Ug(this,!0),Ze(a)&&!(J&&ie&&a.ctrlKey))){W(4)&&Xg(this,!0);var =
b;if(b=3Dthis.G){var =
c;b=3D(c=3Dthis.h())?Oe(c)&&Pe(c):!1}b&&this.h().focus()}!Ze(a)||J&&ie&&a=
.ctrlKey||a.preventDefault()};n.Hb=3Dfunction(a){this.T()&&(W(2)&&Ug(this=
,!0),this.O&4&&Yg(this,a)&&W(4)&&Xg(this,!1))};n.mc=3Dfunction(a){this.T(=
)&&Yg(this,a)};=0A=
function Yg(a,b){if(W(16)){var =
c=3D!(a.O&16);Vg(a,16,c)&&Wg(a,16,c)}W(8)&&Vg(a,8,!0)&&Wg(a,8,!0);W(64)&&=
(c=3D!(a.O&64),Vg(a,64,c)&&Wg(a,64,c));c=3Dnew =
Na("action",a);b&&(c.altKey=3Db.altKey,c.ctrlKey=3Db.ctrlKey,c.metaKey=3D=
b.metaKey,c.shiftKey=3Db.shiftKey,c.A=3Db.A);return =
U(a,c)}n.jc=3Dfunction(){W(32)&&Vg(this,32,!0)&&Wg(this,32,!0)};n.Bb=3Dfu=
nction(){W(4)&&Xg(this,!1);W(32)&&Vg(this,32,!1)&&Wg(this,32,!1)};n.rc=3D=
function(a){return =
this.R&&this.T()&&13=3D=3Da.a&&Yg(this,a)?(a.preventDefault(),a.j(),!0):!=
1};=0A=
if(!ka(Rg))throw Error("Invalid component class "+Rg);if(!ka(Dg))throw =
Error("Invalid renderer class "+Dg);var Zg=3Dma(Rg);ae[Zg]=3DDg;function =
$g(){return new Rg(null)}if(!ka($g))throw Error("Invalid decorator =
function "+$g);function =
Sg(a){z.call(this);this.b=3Da;this.a=3D!1;this.c=3Dnew =
S(this);Ja(this,this.c);a=3Dthis.b.b;this.c.m(a,"mousedown",this.j).m(a,"=
mouseup",this.l).m(a,"click",this.g)}x(Sg,z);var =
ah=3D!H||se(9);Sg.prototype.j=3Dfunction(){this.a=3D!1};Sg.prototype.l=3D=
function(){this.a=3D!0};=0A=
function bh(a,b){if(!ah)return a.button=3D0,a.type=3Db,a;var =
c=3Ddocument.createEvent("MouseEvents");c.initMouseEvent(b,a.bubbles,a.ca=
ncelable,a.view||null,a.detail,a.screenX,a.screenY,a.clientX,a.clientY,a.=
ctrlKey,a.altKey,a.shiftKey,a.metaKey,0,a.relatedTarget||null);return =
c}Sg.prototype.g=3Dfunction(a){if(this.a)this.a=3D!1;else{var =
b=3Da.b,c=3Db.button,d=3Db.type,e=3Dbh(b,"mousedown");this.b.Fb(new =
Xe(e,a.g));e=3Dbh(b,"mouseup");this.b.Hb(new =
Xe(e,a.g));ah||(b.button=3Dc,b.type=3Dd)}};=0A=
Sg.prototype.w=3Dfunction(){this.b=3Dnull;Sg.o.w.call(this)};function =
ch(a){this.a=3DX();this.b=3Da||L()}function dh(a,b,c,d){var =
e=3D[a.a+"-btn"];d&&e.push(d);d=3DO(a.b,"BUTTON");d.className=3De.join(" =
");d.appendChild(a.b.a.createTextNode(String(c)));b.appendChild(d)};funct=
ion =
eh(a,b,c,d){V.call(this,c);this.B=3Db||Ya;this.dc=3Dthis.B.STANDALONESHOR=
TWEEKDAYS;b=3DYa;Ya=3Dthis.B;this.$b=3Dnew tc("d");new =
tc("dd");this.bc=3Dnew tc("w");this.Ca=3Dnew =
tc(Xa.YEAR_FULL||"y");this.ac=3Dnew tc(Xa.YEAR_MONTH_FULL||"MMMM =
y");Ya=3Db;this.sb=3Dd||new ch(this.a);this.g=3Dnew =
Sb(a);this.g.$a=3Dthis.B.FIRSTWEEKCUTOFFDAY;this.g.oa=3Dthis.B.FIRSTDAYOF=
WEEK;this.c=3Dthis.g.clone();this.c.a.setDate(1);this.ua=3D"      =
".split(" =
");this.ua[this.B.WEEKENDRANGE[0]]=3DX()+"-wkend-start";this.ua[this.B.WE=
EKENDRANGE[1]]=3D=0A=
X()+"-wkend-end";this.M=3D{};this.F=3D[]}x(eh,V);n=3Deh.prototype;n.ob=3D=
new =
Hc(Ic,Jc);n.nb=3D!0;n.Ha=3Dnull;n.Ya=3Dnull;n.Ga=3Dnull;n.fc=3D$d.Ja();fu=
nction X(){return"goog-date-picker"}n.Ec=3Dfunction(){Vb(this.c,new =
Rb("m",-1));fh(this);gh(this)};n.Cc=3Dfunction(){Vb(this.c,new =
Rb("m",1));fh(this);gh(this)};n.Fc=3Dfunction(){Vb(this.c,new =
Rb("y",-1));fh(this);gh(this)};n.Dc=3Dfunction(){Vb(this.c,new =
Rb("y",1));fh(this);gh(this)};n.Sb=3Dfunction(){var a=3Dnew =
Sb;hh(this,a,!0)};n.Rb=3Dfunction(){hh(this,null,!0)};=0A=
function hh(a,b,c){var =
d=3Db=3D=3Da.g||b&&a.g&&b.getFullYear()=3D=3Da.g.getFullYear()&&b.getMont=
h()=3D=3Da.g.getMonth(),e=3Db=3D=3Da.g||d&&b.getDate()=3D=3Da.g.getDate()=
;a.g=3Db&&new Sb(b);b&&(b=3Da.g,a.c.a=3Dnew =
Date(b.getFullYear(),b.getMonth(),b.getDate()),a.c.a.setDate(1));fh(a);c&=
&U(a,new ih("select",a));e||U(a,new ih("change",a));d||gh(a)}=0A=
function jh(a){if(a.Ha){for(var =
b=3Da.Ha;b.firstChild;)b.removeChild(b.firstChild);var =
c=3Da.sb,d=3Da.B.DATEFORMATS[0].toLowerCase(),e,f;e=3DO(c.b,"TD");e.colSp=
an=3D5;dh(c,e,"\u00ab",c.a+"-previousMonth");dh(c,e,"",c.a+"-month");dh(c=
,e,"\u00bb",c.a+"-nextMonth");f=3DO(c.b,"TD");f.colSpan=3D3;dh(c,f,"\u00a=
b",c.a+"-previousYear");dh(c,f,"",c.a+"-year");dh(c,f,"\u00bb",c.a+"-next=
Year");d.indexOf("y")<d.indexOf("m")?(b.appendChild(f),b.appendChild(e)):=
(b.appendChild(e),b.appendChild(f));kh(a,b,X()+"-previousMonth",=0A=
a.Ec);kh(a,b,X()+"-nextMonth",a.Cc);kh(a,b,X()+"-month",a.Ic);kh(a,b,X()+=
"-previousYear",a.Fc);kh(a,b,X()+"-nextYear",a.Dc);kh(a,b,X()+"-year",a.J=
c);a.D=3DAe(X()+"-month",b);c=3DL();b=3DAe(X()+"-year",b||c.a);a.$=3Db}}f=
unction =
kh(a,b,c,d){b=3DAe(c,b);zg(a).m(b,"click",function(a){a.preventDefault();=
d.call(this,a)})}=0A=
function lh(a){if(a.Ga){var b=3Da.Ga;Je(b);var =
c=3Da.sb,d=3Da.nb,e=3DO(c.b,"TD");e.colSpan=3Dd?2:3;e.className=3Dc.a+"-t=
oday-cont";dh(c,e,"Today",c.a+"-today-btn");b.appendChild(e);e=3DO(c.b,"T=
D");e.colSpan=3Dd?4:3;b.appendChild(e);e=3DO(c.b,"TD");e.colSpan=3D2;e.cl=
assName=3Dc.a+"-none-cont";dh(c,e,"None",c.a+"-none-btn");b.appendChild(e=
);kh(a,b,X()+"-today-btn",a.Sb);kh(a,b,X()+"-none-btn",a.Rb);a.qb=3DAe(X(=
)+"-today-btn",b);a.pb=3DAe(X()+"-none-btn",b);cg(a.qb,!0);cg(a.pb,!0);cg=
(a.tb,!0)}}=0A=
n.fa=3Dfunction(a){eh.o.fa.call(this,a);Yb(a,X());var =
b=3DO(this.a,"TABLE"),c=3DO(this.a,"THEAD"),d=3DO(this.a,"TBODY"),e=3DO(t=
his.a,"TFOOT");Te(d,"grid");d.tabIndex=3D"0";this.Ua=3Dd;this.tb=3De;var =
f=3DO(this.a,"TR");f.className=3DX()+"-head";this.Ha=3Df;jh(this);c.appen=
dChild(f);var g;this.v=3D[];for(var =
k=3D0;7>k;k++){f=3DO(this.a,"TR");this.v[k]=3D[];for(var =
l=3D0;8>l;l++)g=3DO(this.a,0=3D=3Dl||0=3D=3Dk?"th":"td"),0!=3Dl&&0!=3Dk||=
l=3D=3Dk||(g.className=3D0=3D=3Dl?X()+"-week":X()+"-wday",Te(g,0=3D=3Dl?"=
rowheader":"columnheader")),f.appendChild(g),this.v[k][l]=3D=0A=
g;d.appendChild(f)}f=3DO(this.a,"TR");f.className=3DX()+"-foot";this.Ga=3D=
f;lh(this);e.appendChild(f);b.cellSpacing=3D"0";b.cellPadding=3D"0";b.app=
endChild(c);b.appendChild(d);b.appendChild(e);a.appendChild(b);if(this.h(=
)){for(b=3D0;7>b;b++)Me(this.v[0][b+1],this.dc[((b+this.c.oa+7)%7+1)%7]);=
cg(this.v[0][0].parentElement||this.v[0][0].parentNode,!0)}fh(this);a.tab=
Index=3D0};n.ca=3Dfunction(){eh.o.ca.call(this);this.fa(this.h())};=0A=
n.N=3Dfunction(){eh.o.N.call(this);var =
a=3Dzg(this);a.m(this.Ua,"click",this.nc);a.m(mh(this,this.h()),"key",thi=
s.oc)};n.Z=3Dfunction(){eh.o.Z.call(this);this.la();for(var a in =
this.M)this.M[a].Y();this.M=3D{}};n.w=3Dfunction(){eh.o.w.call(this);this=
.pb=3Dthis.qb=3Dthis.$=3Dthis.Ya=3Dthis.D=3Dthis.Ga=3Dthis.Ha=3Dthis.tb=3D=
this.Ua=3Dthis.v=3Dnull};=0A=
n.nc=3Dfunction(a){if("TD"=3D=3Da.target.tagName){var =
b,c=3D-2,d=3D-2;for(b=3Da.target;b;b=3Db.previousSibling,c++);for(b=3Da.t=
arget.parentNode;b;b=3Db.previousSibling,d++);a=3Dthis.F[d][c];this.ob.co=
ntains(a)&&(a=3Da.clone(),hh(this,a,!0))}};=0A=
n.oc=3Dfunction(a){var b,c;switch(a.a){case =
33:a.preventDefault();b=3D-1;break;case =
34:a.preventDefault();b=3D1;break;case =
37:a.preventDefault();c=3D-1;break;case =
39:a.preventDefault();c=3D1;break;case =
38:a.preventDefault();c=3D-7;break;case =
40:a.preventDefault();c=3D7;break;case =
36:a.preventDefault(),this.Sb();case =
46:a.preventDefault();this.Rb();break;case 13:case =
32:a.preventDefault(),hh(this,this.g,!0);default:return}this.g?(a=3Dthis.=
g.clone(),Vb(a,new =
Rb(0,b,c))):(a=3Dthis.c.clone(),a.a.setDate(1));this.ob.contains(a)&&=0A=
hh(this,a,!1)};n.Ic=3Dfunction(a){a.j();a=3D[];for(var =
b=3D0;12>b;b++)a.push(this.B.STANDALONEMONTHS[b]);nh(this,this.D,a,this.t=
c,this.B.STANDALONEMONTHS[this.c.getMonth()])};n.Jc=3Dfunction(a){a.j();a=
=3D[];for(var =
b=3Dthis.c.getFullYear(),c=3Dthis.c.clone(),d=3D-5;5>=3Dd;d++)c.a.setFull=
Year(b+d),a.push(zc(this.Ca,c));nh(this,this.$,a,this.xc,zc(this.Ca,this.=
c))};n.tc=3Dfunction(a){a=3DNumber(a.getAttribute("itemIndex"));this.c.a.=
setMonth(a);fh(this);this.D.focus&&this.D.focus()};=0A=
n.xc=3Dfunction(a){3=3D=3Da.firstChild.nodeType&&(a=3DNumber(a.getAttribu=
te("itemIndex")),this.c.a.setFullYear(this.c.getFullYear()+a-5),fh(this))=
;this.$.focus()};=0A=
function nh(a,b,c,d,e){a.la();var =
f=3DO(a.a,"DIV");f.className=3DX()+"-menu";a.X=3Dnull;for(var =
g=3DO(a.a,"UL"),k=3D0;k<c.length;k++){var =
l=3Da.a.S("LI",null,c[k]);l.setAttribute("itemIndex",k);c[k]=3D=3De&&(a.X=
=3Dl);g.appendChild(l)}f.appendChild(g);f.style.left=3Db.offsetLeft+b.par=
entNode.offsetLeft+"px";f.style.top=3Db.offsetTop+"px";f.style.width=3Db.=
clientWidth+"px";a.D.parentNode.appendChild(f);a.G=3Df;a.X||(a.X=3Dg.firs=
tChild);a.X.className=3DX()+"-menu-selected";a.Sa=3Dd;b=3Dzg(a);b.m(a.G,"=
click",a.Db);b.m(mh(a,a.G),"key",=0A=
a.Eb);b.m(a.a.a,"click",a.la);f.tabIndex=3D0;f.focus()}n.Db=3Dfunction(a)=
{a.j();this.la();this.Sa&&this.Sa(a.target)};=0A=
n.Eb=3Dfunction(a){a.j();var b,c=3Dthis.X;switch(a.a){case =
35:a.preventDefault();b=3Dc.parentNode.lastChild;break;case =
36:a.preventDefault();b=3Dc.parentNode.firstChild;break;case =
38:a.preventDefault();b=3Dc.previousSibling;break;case =
40:a.preventDefault();b=3Dc.nextSibling;break;case 13:case 9:case =
0:a.preventDefault(),this.la(),this.Sa(c)}b&&b!=3Dc&&(c.className=3D"",b.=
className=3DX()+"-menu-selected",this.X=3Db)};=0A=
n.la=3Dfunction(){if(this.G){var =
a=3Dzg(this);a.ja(this.G,"click",this.Db);a.ja(mh(this,this.G),"key",this=
.Eb);a.ja(this.a.a,"click",this.la);Ke(this.G);delete this.G}};=0A=
function fh(a){if(a.h()){var =
b=3Da.c.clone();b.a.setDate(1);a.Ya&&Me(a.Ya,zc(a.ac,b));a.D&&Me(a.D,a.B.=
STANDALONEMONTHS[b.getMonth()]);a.$&&Me(a.$,zc(a.Ca,b));var =
c=3D((b.getDay()+6)%7-b.oa+7)%7;Vb(b,new =
Rb("m",-1));b.a.setDate(Qb(b.getFullYear(),b.getMonth())-(c-1));c=3Dnew =
Rb("d",1);a.F=3D[];for(var d=3D0;6>d;d++){a.F[d]=3D[];for(var =
e=3D0;7>e;e++)a.F[d][e]=3Db.clone(),Vb(b,c)}if(a.h())for(var =
b=3Da.c.getMonth(),e=3Dnew =
Sb,c=3De.getFullYear(),d=3De.getMonth(),e=3De.getDate(),f=3D0;6>f;f++){a.=
nb?(Me(a.v[f+1][0],zc(a.bc,a.F[f][0])),=0A=
a.v[f+1][0].className=3DX()+"-week"):(Me(a.v[f+1][0],""),a.v[f+1][0].clas=
sName=3D"");for(var g=3D0;7>g;g++){var =
k=3Da.F[f][g],l=3Da.v[f+1][g+1];l.id||(l.id=3D":"+(a.fc.a++).toString(36)=
);Te(l,"gridcell");var =
m=3D[X()+"-date"];a.ob.contains(k)||m.push(X()+"-unavailable-date");k.get=
Month()!=3Db&&m.push(X()+"-other-month");var =
p=3D(g+a.c.oa+7)%7;a.ua[p]&&m.push(a.ua[p]);k.getDate()=3D=3De&&k.getMont=
h()=3D=3Dd&&k.getFullYear()=3D=3Dc&&m.push(X()+"-today");a.g&&k.getDate()=
=3D=3Da.g.getDate()&&k.getMonth()=3D=3Da.g.getMonth()&&k.getFullYear()=3D=
=3D=0A=
a.g.getFullYear()&&(m.push(X()+"-selected"),P(a.Ua,"activedescendant",l.i=
d));k=3Dzc(a.$b,k);Me(l,k);l.className=3Dm.join(" =
")}4<=3Df&&cg(a.v[f+1][0].parentElement||a.v[f+1][0].parentNode,a.F[f][0]=
.getMonth()=3D=3Db||!0)}}}function gh(a){var b=3Dnew =
ih("changeActiveMonth",a,a.c.clone());U(a,b)}function mh(a,b){var =
c=3Dma(b);c in a.M||(a.M[c]=3Dnew Bf(b));return a.M[c]}function =
ih(a,b){Na.call(this,a,b)}x(ih,Na);function =
oh(a){Rg.call(this,"");this.B=3DM(a+"_picker");this.c=3DM(a+"_year");this=
.v=3DM(a+"_month");this.g=3DM(a+"_day");this.F=3Dnew =
eh;Ja(this,this.F);zg(this).m(this.v,"change",this.za).m(this.g,"change",=
this.za);this.B&&zg(this).m(this.B,["click","keyup"],this.Lc);this.c&&zg(=
this).m(this.c,"change",this.za)}x(oh,Rg);n=3Doh.prototype;n.ca=3Dfunctio=
n(){this.b=3Dthis.a.S("div","ss-picker-container")};=0A=
n.N=3Dfunction(){oh.o.N.call(this);var =
a=3Dthis.F;a.nb=3D!1;jh(a);lh(a);fh(a);var =
a=3Dthis.F,b=3Dthis.l?this.l.length:0;if(a.K)throw Error("Component =
already rendered");if(0>b||b>(this.l?this.l.length:0))throw Error("Child =
component index out of =
bounds");this.A&&this.l||(this.A=3D{},this.l=3D[]);if(a.j=3D=3Dthis){var =
c=3Dxg(a);this.A[c]=3Da;Jb(this.l,a)}else =
cb(this.A,xg(a),a);Ag(a,this);Mb(this.l,b,0,a);a.K&&this.K&&a.j=3D=3Dthis=
?(c=3Dthis.cb(),b=3Dc.childNodes[b]||null,b!=3Da.h()&&c.insertBefore(a.h(=
),b)):(this.b||this.ca(),b=3D=0A=
this.l?this.l[b+1]||null:null,Bg(a,this.cb(),b?b.b:null));zg(this).m(this=
.F,["action","select"],this.Wb).m(document,["click","keyup"],this.Bc)};n.=
Lc=3Dfunction(a){a&&a.a&&32!=3Da.a&&13!=3Da.a||(a=3Dthis.K&&this.R,!this.=
K&&this.B?(Bg(this,this.B.parentNode),Tg(this,!0)):Tg(this,!a),a?this.Wb(=
):(this.za(),this.h().focus()))};n.Bc=3Dfunction(a){if(a.a&&27=3D=3Da.a)T=
g(this,!1);else{for(a=3Da.target;a&&a!=3Ddocument.body;){if(a=3D=3Dthis.h=
()||a=3D=3Dthis.B)return;a=3Da.parentNode}this.R&&Tg(this,!1)}};=0A=
n.Wb=3Dfunction(){var a;a=3Dthis.F;if(a=3Da.g&&a.g.clone()){var =
b;a:{for(b=3Dthis.c.firstChild;b=3Db.nextSibling;)if(b.value=3D=3DString(=
a.getFullYear())){b=3D!0;break a}b=3D!1}if(b){b=3Da.getMonth()+1;var =
c=3Da.getDate();a.getFullYear()=3D=3Dthis.c.value&&b=3D=3Dthis.v.value&&c=
=3D=3Dthis.g.value||Tg(this,!1,!0);this.c.value=3Da.getFullYear();this.v.=
value=3Da.getMonth()+1;this.g.value=3Da.getDate()}else this.za()}else =
this.v.value=3Dthis.g.value=3D"",this.c.value=3D(new Sb).getFullYear()};=0A=
n.za=3Dfunction(){var =
a=3DparseInt(this.v.value-1,10),b=3DparseInt(this.g.value,10),c=3D1996;th=
is.c&&this.c.value&&(c=3DparseInt(this.c.value,10));a=3DQb(c,a);b>a&&(thi=
s.g.value=3Da);this.R&&this.B&&this.g.value&&this.v.value&&this.c.value&&=
(b=3Dnew =
Sb(parseInt(this.c.value,10),parseInt(this.v.value-1,10),parseInt(this.g.=
value,10)),hh(this.F,b,!0))};function ph(a){this.a=3D[];for(var =
b=3D0;b<a.length;b++){var c=3Dnew =
oh(a[b].id.replace("_month",""));this.a.push(c);Tg(c,!1)}}x(ph,z);=0A=
ph.prototype.w=3Dfunction(){ph.o.w.call(this);La(this.a)};function =
qh(a,b){T.call(this);this.j=3Dnew =
S(this);this.Pa(a||null);b&&(this.ra=3Db)}x(qh,T);n=3Dqh.prototype;n.P=3D=
null;n.vb=3Dnull;n.L=3D!1;n.hb=3D-1;n.ra=3D"toggle_display";n.h=3Dh("P");=
n.Pa=3Dfunction(a){if(this.L)throw Error("Can not change this state of =
the popup while showing.");this.P=3Da};=0A=
function =
rh(a,b){a.B&&a.B.stop();a.v&&a.v.stop();if(b){if(!a.L&&a.jb()){if(!a.P)th=
row Error("Caller must call setElement before trying to show the =
popup");a.ya();var c=3Dxe(a.P);a.j.m(c,"mousedown",a.Ob,!0);if(H){var =
d;try{d=3Dc.activeElement}catch(f){}for(;d&&"IFRAME"=3D=3Dd.nodeName;){tr=
y{var =
e=3Dd.contentDocument||d.contentWindow.document}catch(f){break}c=3De;d=3D=
c.activeElement}a.j.m(c,"mousedown",a.Ob,!0);a.j.m(c,"deactivate",a.Nb)}e=
lse =
a.j.m(c,"blur",a.Nb);"toggle_display"=3D=3Da.ra?(a.P.style.visibility=3D"=
visible",=0A=
cg(a.P,!0)):"move_offscreen"=3D=3Da.ra&&a.ya();a.L=3D!0;a.hb=3Dsa();a.B?(=
jf(a.B,"end",a.Pb,!1,a),tg(a.B)):a.Pb()}}else sh(a)}n.ya=3Dca;function =
sh(a,b){a.L&&U(a,{type:"beforehide",target:b})&&(a.j&&rf(a.j),a.L=3D!1,sa=
(),a.v?(jf(a.v,"end",ra(a.wb,b),!1,a),tg(a.v)):a.wb(b))}n.wb=3Dfunction(a=
){"toggle_display"=3D=3Dthis.ra?this.yc():"move_offscreen"=3D=3Dthis.ra&&=
(this.P.style.top=3D"-10000px");this.kb(a)};n.yc=3Dfunction(){this.P.styl=
e.visibility=3D"hidden";cg(this.P,!1)};n.jb=3Dfunction(){return =
U(this,"beforeshow")};=0A=
n.Pb=3Dfunction(){U(this,"show")};n.kb=3Dfunction(a){U(this,{type:"hide",=
target:a})};n.Ob=3Dfunction(a){a=3Da.target;Le(this.P,a)||th(this,a)||150=
>sa()-this.hb||sh(this,a)};n.Nb=3Dfunction(a){var =
b=3Dxe(this.P);if("undefined"!=3Dtypeof =
document.activeElement){if(a=3Db.activeElement,!a||Le(this.P,a)||"BODY"=3D=
=3Da.tagName)return}else =
if(a.target!=3Db)return;150>sa()-this.hb||sh(this)};function =
th(a,b){return Gb(a.vb||[],function(a){return b=3D=3D=3Da||Le(a,b)})}=0A=
n.w=3Dfunction(){qh.o.w.call(this);this.j.Y();Ka(this.B);Ka(this.v);delet=
e this.P;delete this.j;delete this.vb};function uh(a,b){this.F=3Db||void =
0;qh.call(this,a)}x(uh,qh);uh.prototype.ya=3Dfunction(){if(this.F){var =
a=3D!this.L&&"move_offscreen"!=3Dthis.ra,b=3Dthis.h();a&&(b.style.visibil=
ity=3D"hidden",cg(b,!0));this.F.qa(b,8,this.ua);a&&cg(b,!1)}};function =
vh(){T.call(this)}x(vh,T);vh.prototype.a=3D0;function wh(a){return =
0+1*Math.round((a-0)/1)};function xh(a){V.call(this,a);this.g=3Dnew =
vh;Q(this.g,"change",this.lc,!1,this)}x(xh,V);var =
yh=3D{vertical:"progress-bar-vertical",horizontal:"progress-bar-horizonta=
l"};n=3Dxh.prototype;n.ca=3Dfunction(){this.c=3Dthis.a.S("DIV","progress-=
bar-thumb");this.b=3Dthis.a.S("DIV",yh[this.ia],this.c);zh(this);P(this.h=
(),"valuemin",wh(0));P(this.h(),"valuemax",wh(100))};n.N=3Dfunction(){xh.=
o.N.call(this);H&&7>qe&&Q(this.h(),"resize",this.Aa,!1,this);this.Aa();va=
r a=3Dthis.h();Te(a,"progressbar");P(a,"live","polite")};=0A=
n.Z=3Dfunction(){xh.o.Z.call(this);Ah(this)};function =
Ah(a){H&&7>qe&&kf(a.h(),"resize",a.Aa,!1,a)}n.fa=3Dfunction(a){xh.o.fa.ca=
ll(this,a);Yb(this.h(),yh[this.ia]);a=3DN(null,"progress-bar-thumb",this.=
h())[0];a||(a=3Dthis.a.S("DIV","progress-bar-thumb"),this.h().appendChild=
(a));this.c=3Da};function =
zh(a){P(a.h(),"valuenow",wh(a.g.a))}n.ia=3D"horizontal";n.lc=3Dfunction()=
{this.Aa();U(this,"change")};=0A=
n.Aa=3Dfunction(){if(this.c){var =
a=3Dwh(0),a=3D(wh(this.g.a)-a)/(wh(100)-a),b=3DMath.round(100*a);"vertica=
l"=3D=3Dthis.ia?H&&7>qe?(this.c.style.top=3D0,this.c.style.height=3D"100%=
",b=3Dthis.c.offsetHeight,a=3DMath.round(a*b),this.c.style.top=3Db-a+"px"=
,this.c.style.height=3Da+"px"):(this.c.style.top=3D100-b+"%",this.c.style=
.height=3Db+"%"):this.c.style.width=3Db+"%"}};n.w=3Dfunction(){Ah(this);x=
h.o.w.call(this);this.c=3Dnull;this.g.Y()};function =
Bh(a,b,c){this.D=3Dc||(a?L(M(a)):L());uh.call(this,this.D.S("DIV",{style:=
"position:absolute;display:none;"}));this.W=3Dnew E(1,1);this.b=3Dnew =
Dd;this.l=3Dnull;a&&this.eb(a);null!=3Db&&this.Tb(b)}x(Bh,uh);var =
Ch=3D[];n=3DBh.prototype;n.H=3Dnull;n.className=3D"goog-tooltip";n.mb=3D5=
00;n.eb=3Dfunction(a){var =
b=3Da=3DM(a);yd(this.b.a,Ed(b),b);Q(a,"mouseover",this.Ab,!1,this);Q(a,"m=
ouseout",this.ga,!1,this);Q(a,"mousemove",this.Gb,!1,this);Q(a,"focus",th=
is.zb,!1,this);Q(a,"blur",this.ga,!1,this)};=0A=
n.La=3Dfunction(a){if(a){a=3DM(a);Dh(this,a);var =
b=3Dthis.b.a;a=3DEd(a);Bd(b.b,a)&&(delete =
b.b[a],b.c--,b.g++,b.a.length>2*b.c&&Ad(b))}else{for(var =
b=3Dthis.b.ba(),c=3D0;a=3Db[c];c++)Dh(this,a);this.b.clear()}};function =
Dh(a,b){kf(b,"mouseover",a.Ab,!1,a);kf(b,"mouseout",a.ga,!1,a);kf(b,"mous=
emove",a.Gb,!1,a);kf(b,"focus",a.zb,!1,a);kf(b,"blur",a.ga,!1,a)}n.Tb=3Df=
unction(a){Me(this.h(),a)};=0A=
n.Pa=3Dfunction(a){var =
b=3Dthis.h();b&&Ke(b);Bh.o.Pa.call(this,a);a?(b=3Dthis.D.a.body,b.insertB=
efore(a,b.lastChild),Ka(this.l),this.l=3Dnew =
wf(this.h()),Ja(this,this.l),Q(this.l,"focusin",this.va,void =
0,this),Q(this.l,"focusout",this.Ra,void =
0,this)):(Ka(this.l),this.l=3Dnull)};=0A=
n.jb=3Dfunction(){if(!qh.prototype.jb.call(this))return!1;if(this.a)for(v=
ar =
a,b=3D0;a=3DCh[b];b++)Le(a.h(),this.a)||rh(a,!1);Ib(Ch,this)||Ch.push(thi=
s);a=3Dthis.h();a.className=3Dthis.className;this.va();Q(a,"mouseover",th=
is.Jb,!1,this);Q(a,"mouseout",this.Ib,!1,this);Eh(this);return!0};=0A=
n.kb=3Dfunction(){Jb(Ch,this);for(var =
a=3Dthis.h(),b,c=3D0;b=3DCh[c];c++)b.a&&Le(a,b.a)&&rh(b,!1);this.$&&this.=
$.Ra();kf(a,"mouseover",this.Jb,!1,this);kf(a,"mouseout",this.Ib,!1,this)=
;this.a=3Dvoid =
0;0=3D=3D(this.g?this.L?4:1:this.A?3:this.L?2:0)&&(this.G=3D!1);qh.protot=
ype.kb.call(this)};n.Mb=3Dfunction(a,b){this.a=3D=3Da&&this.b.contains(th=
is.a)&&(this.G||!this.Ca?(rh(this,!1),this.L||(this.a=3Da,this.F=3Db||thi=
s.Ka(0)||void 0,this.L&&this.ya(),rh(this,!0))):this.a=3Dvoid =
0);this.g=3Dvoid 0};=0A=
function Fh(a,b){a.eb(b);a.H=3Db;a.a=3Db;var c=3Da.Ka(0);a.F=3Dc||void =
0;a.L&&a.ya();rh(a,!0)}n.Ac=3Dfunction(a){this.A=3Dvoid =
0;if(a=3D=3Dthis.a){a=3Dthis.D;var b;a:{var =
c=3Da.a;try{b=3Dc&&c.activeElement;break =
a}catch(d){}b=3Dnull}b=3Db&&this.h()&&a.contains(this.h(),b);null!=3Dthis=
.H&&(this.H=3D=3Dthis.h()||this.b.contains(this.H))||b||this.M&&this.M.H|=
|rh(this,!1)}};function Gh(a,b){var =
c=3DDe(a.D.a);a.W.x=3Db.clientX+c.x;a.W.y=3Db.clientY+c.y}=0A=
n.Ab=3Dfunction(a){var =
b=3DHh(this,a.target);this.H=3Db;this.va();b!=3Dthis.a&&(this.a=3Db,this.=
g||(this.g=3Drg(w(this.Mb,this,b,void =
0),this.mb)),Ih(this),Gh(this,a))};function =
Hh(a,b){try{for(;b&&!a.b.contains(b);)b=3Db.parentNode;return =
b}catch(c){return =
null}}n.Gb=3Dfunction(a){Gh(this,a);this.G=3D!0};n.zb=3Dfunction(a){this.=
H=3Da=3DHh(this,a.target);this.G=3D!0;if(this.a!=3Da){this.a=3Da;var =
b=3Dthis.Ka(1);this.va();this.g||(this.g=3Drg(w(this.Mb,this,a,b),this.mb=
));Ih(this)}};=0A=
n.Ka=3Dfunction(a){return 0=3D=3Da?(a=3Dthis.W.clone(),new Jh(a)):new =
Kh(this.H)};function Ih(a){if(a.a)for(var =
b,c=3D0;b=3DCh[c];c++)Le(b.h(),a.a)&&(b.M=3Da,a.$=3Db)}n.ga=3Dfunction(a)=
{var =
b=3DHh(this,a.target),c=3DHh(this,a.c);b!=3Dc&&(b=3D=3Dthis.H&&(this.H=3D=
null),Eh(this),this.G=3D!1,!this.L||a.c&&Le(this.h(),a.c)?this.a=3Dvoid =
0:this.Ra())};n.Jb=3Dfunction(){var =
a=3Dthis.h();this.H!=3Da&&(this.va(),this.H=3Da)};n.Ib=3Dfunction(a){var =
b=3Dthis.h();this.H!=3Db||a.c&&Le(b,a.c)||(this.H=3Dnull,this.Ra())};=0A=
function Eh(a){a.g&&(q.clearTimeout(a.g),a.g=3Dvoid =
0)}n.Ra=3Dfunction(){2=3D=3D(this.g?this.L?4:1:this.A?3:this.L?2:0)&&(thi=
s.A=3Drg(w(this.Ac,this,this.a),0))};n.va=3Dfunction(){this.A&&(q.clearTi=
meout(this.A),this.A=3Dvoid =
0)};n.w=3Dfunction(){rh(this,!1);Eh(this);this.La();this.h()&&Ke(this.h()=
);this.H=3Dnull;delete this.D;Bh.o.w.call(this)};function =
Jh(a,b){og.call(this,a,b)}x(Jh,og);=0A=
Jh.prototype.qa=3Dfunction(a,b,c){b=3DRf(a);b=3DUf(b);c=3Dc?new =
F(c.top+10,c.right,c.bottom,c.left+10):new =
F(10,0,0,10);mg(this.a,a,8,c,b,9)&496&&mg(this.a,a,8,c,b,5)};function =
Kh(a){ng.call(this,a,5)}x(Kh,ng);Kh.prototype.qa=3Dfunction(a,b,c){var =
d=3Dnew =
E(10,0);kg(this.a,this.b,a,b,d,c,9)&496&&kg(this.a,4,a,1,d,c,5)};var =
Lh=3D(D("Chrome")||D("CriOS"))&&!(D("Opera")||D("OPR"))&&!D("Edge");funct=
ion Mh(){G.call(this)}x(Mh,G);var =
Nh=3Dnull,Oh=3D{kd:1,rd:2,fd:3,md:4,NONE:5,TEXT:6,Qc:7,Yc:8},Ph=3D{Xc:1,W=
c:2,ed:3,dd:4,EQUAL:5,jd:6,Nc:7,hd:8,ad:9,$c:10,Rc:100,Tc:101,Zc:102,cd:1=
03,bd:104,nd:200,od:201,Pc:202,Oc:203,pd:204,ld:205,Sc:299,Uc:300,gd:301,=
Vc:302};=0A=
Mh.prototype.C=3Dfunction(){var =
a=3DNh;a||(Nh=3Da=3DUc(Mh,{0:{name:"FreebirdValidator",Ia:"trix.freebird.=
FreebirdValidator"},1:{name:"type",J:14,defaultValue:1,type:Oh},2:{name:"=
operation",J:14,defaultValue:1,type:Ph},3:{name:"arg",ta:!0,J:9,type:Stri=
ng},4:{name:"help_text",J:9,type:String}}));return =
a};Mh.C=3DMh.prototype.C;function =
Qh(a,b,c,d){this.j=3Da;this.b=3Dc;this.a=3Dd}Qh.prototype.c=3Dfunction(a)=
{if(ka(this.a)){var b=3Dha(arguments[0])?arguments[0]:arguments;return =
this.a.apply(this.a,b)}return this.a};Qh.prototype.g=3Dfunction(a){var =
b=3Dha(arguments[0])?arguments[0]:arguments;return =
this.b.apply(this.b,b)};function Rh(){}function Sh(){this.a=3D{}};var =
Th=3D!1,Uh=3D{},Vh=3D{},Wh=3D[];=0A=
function Xh(){function a(a,b,c,d){var e=3Dnew =
Sh;e.g=3Da;e.c=3Db;e.b=3Dc;Wh.push(a);for(var =
f=3DNb(arguments,3),g=3D0;g<f.length;g++){var =
ea=3Df[g];e.a[ea.j]=3Dea}f=3Dnew =
Rh;f.a=3De.a;f.g=3De.g;f.c=3De.c;f.b=3De.b;return f}var =
b=3DUh,c=3Da(1,"Number","Number",b[1],b[2],b[3],b[4],b[5],b[6],b[7],b[8],=
b[9],b[10]),d=3Da(2,"Text","Text",b[100],b[101],b[103],b[102]),e=3Da(4,"R=
egular =
expression","Pattern",b[299],b[300],b[301],b[302]),f=3Da(6,"Text","Number=
",b[203],b[202]),g=3Da(7,"","Number",b[200],b[201],b[204]),b=3Da(8,"","Nu=
mber",b[205]);Vh=3D=0A=
{1:c,2:d,4:e,6:f,7:g,8:b}}=0A=
function Yh(){function a(a,c,d){return new =
Qh(a,0,c,d)}Uh=3D{102:a(102,Qd,"Must be a valid email =
address"),104:a(104,Td,"Must be a valid phone =
number"),103:a(103,Rd,"Must be a valid URL"),9:a(9,Ud,"Must be a =
number"),10:a(10,Vd,"Must be a whole =
number"),1:a(1,Fd,ta),2:a(2,Hd,ua),3:a(3,Id,va),4:a(4,Jd,wa),5:a(5,Kd,xa)=
,6:a(6,Ld,ya),100:a(100,Md,Ba),101:a(101,Nd,Ca),7:a(7,Od,za),8:a(8,Pd,Aa)=
,299:a(299,Wd,"Must match pattern"),300:a(300,Wd,"Must match =
pattern"),301:a(301,Wd,"Must match pattern"),302:a(302,=0A=
Wd,"Must match =
pattern"),203:a(203,Xd,Da),202:a(202,Yd,Ea),200:a(200,Hd,Fa),201:a(201,Jd=
,Ga),204:a(204,Kd,Ha),205:a(205,Zd,"Please don't select more than one =
response per column")}}function Zh(a){Th||(Yh(),Xh(),Th=3D!0);return =
Vh[a]}function $h(a){switch(a){case 1:case 2:case 3:case 4:case 5:case =
6:case 7:case 8:case 200:case 201:case 202:case 203:case =
204:return!0;default:return!1}};function ai(){G.call(this)}x(ai,G);var =
bi=3Dnull;function ci(){G.call(this)}x(ci,G);var di=3Dnull;function =
ei(){G.call(this)}x(ei,G);var fi=3Dnull;function =
gi(){G.call(this)}x(gi,G);var hi=3Dnull;ai.prototype.C=3Dfunction(){var =
a=3Dbi;a||(bi=3Da=3DUc(ai,{0:{name:"ViewerLoadData",Ia:"trix.freebird.Vie=
werLoadData"},1:{name:"progress",J:5,defaultValue:0,type:Number},2:{name:=
"progress_bar_color",J:9,defaultValue:"#ccc",type:String},3:{name:"valida=
tion_data",J:11,type:ci}}));return a};ai.C=3Dai.prototype.C;=0A=
ci.prototype.C=3Dfunction(){var =
a=3Ddi;a||(di=3Da=3DUc(ci,{0:{name:"PageValidationData",Ia:"trix.freebird=
.PageValidationData"},1:{name:"validator_pair",ta:!0,J:11,type:ei},2:{nam=
e:"entry_validator_pair",ta:!0,J:11,type:gi}}));return =
a};ci.C=3Dci.prototype.C;ei.prototype.C=3Dfunction(){var =
a=3Dfi;a||(fi=3Da=3DUc(ei,{0:{name:"FieldValidatorPair",gc:ci,Ia:"trix.fr=
eebird.PageValidationData.FieldValidatorPair"},1:{name:"field_id",J:5,typ=
e:Number},2:{name:"validator",ta:!0,J:11,type:Mh}}));return =
a};ei.C=3Dei.prototype.C;=0A=
gi.prototype.C=3Dfunction(){var =
a=3Dhi;a||(hi=3Da=3DUc(gi,{0:{name:"ItemValidatorPair",gc:ci,Ia:"trix.fre=
ebird.PageValidationData.ItemValidatorPair"},1:{name:"item_id",J:5,type:N=
umber},2:{name:"validator",ta:!0,J:11,type:Mh},3:{name:"field_id",ta:!0,J=
:5,type:Number}}));return a};gi.C=3Dgi.prototype.C;function =
ii(a,b,c){var d=3Dthis.a=3Dnew xh;if("horizontal"!=3Dd.ia){var =
e=3Dyh[d.ia],f=3Dyh.horizontal;d.ia=3D"horizontal";var =
g=3Dd.h();g&&(Xb(g,e)&&($b(g,e),Yb(g,f)),e=3Dd.c.style,"vertical"=3D=3Dd.=
ia?(e.left=3D0,e.width=3D"100%"):(e.top=3De.left=3D0,e.height=3D"100%"),d=
.Aa())}d=3Dthis.a;e=3Dd.g;b=3Dwh(b);e.a!=3Db&&(e.a=3D100<b+0?100:0>b?0:b,=
U(e,"change"));d.h()&&zh(d);this.b=3Da;Bg(this.a,this.b);c&&Kf(Ae("progre=
ss-bar-thumb"),"background-color",c)};function Y(a){return =
Y.a(a)}Y.a=3Dfunction(a){return a+"_"};Y.l=3Dfunction(){throw =
Error("xid.literal must not be used in COMPILED =
mode.");};Y.g=3Dfunction(a){if(a&&a.constructor&&a.constructor.toString()=
=3D=3D=3DObject.toString()){var b=3D{},c;for(c in =
a)a.hasOwnProperty(c)&&(b[Y.a(c)]=3Da[c]);return b}throw =
Error("xid.object must be called with an object =
literal.");};Y.b=3D!0;Y.c=3Dfunction(a){return =
a};Y.j=3Dfunction(){return"a_"!=3DY("a")};function =
Z(a){this.a=3Da}Z.prototype.toString=3Dh("a");new =
Z(Y("goog.ui.ActivityMonitor"));new =
Z(Y("fava.app.AppLifetimeService"));new =
Z(Y("fava.base.AsyncOperationServices"));new =
Z(Y("fava.net.BrowserChannelServices"));new =
Z(Y("fava.canvas.CanvasService"));new =
Z(Y("fava.canvas.CanvasConfiguration"));new =
Z(Y("fava.diagnostics.CsiService"));new =
Z(Y("fava.data.DataServices"));new =
Z(Y("fava.data.DataStoreUpdaterService"));new =
Z(Y("fava.locale.DateTimeFormatService"));new =
Z(Y("fava.debug.DeobfuscationService"));new =
Z(Y("fava.diagnostics.Diagnostics"));new =
Z(Y("fava.component.DomServices"));=0A=
new Z(Y("fava.app.DragDropService"));new =
Z(Y("fava.browser.ExportService"));new =
Z(Y("fava.layout.FixedLayoutHelper"));new =
Z(Y("fava.gbar.GbarService"));new =
Z(Y("fava.gloader.GoogleLoaderService"));new =
Z(Y("fava.controls.help.HelpOverlayService"));new =
Z(Y("fava.view.HistoryInterface"));new =
Z(Y("fava.view.HistoryManager"));new =
Z(Y("fava.view.HistoryRegistry"));new =
Z(Y("fava.identity.IdentityService"));new =
Z(Y("fava.browser.IeCutCopyHandle"));new =
Z(Y("fava.diagnostics.Impressions"));new =
Z(Y("fava.browser.KeyboardShortcutHandler"));=0A=
new Z(Y("fava.browser.KeyboardShortcutRegistry"));new =
Z(Y("fava.controls.mole.MoleManager"));new =
Z(Y("fava.app.NavBarService"));new =
Z(Y("fava.view.NavigationServices"));new =
Z(Y("fava.net.NetworkDiagnosticsService"));new =
Z(Y("fava.app.NotificationService"));new =
Z(Y("fava.request.OauthService"));new =
Z(Y("fava.net.OfflineServices"));new =
Z(Y("fava.modules.PrefetchService"));new =
Z(Y("fava.controls.RelativeDateControl"));new =
Z(Y("fava.request.RequestService"));new Z(Y("fava.base.Scheduler"));new =
Z(Y("fava.net.ServerErrorService"));=0A=
new Z(Y("fava.dom.SoyRenderer"));new =
Z(Y("fava.dom.SoyRendererConfig"));new Z(Y("fava.app.TitleBar"));new =
Z(Y("fava.controls.Toast"));new Z(Y("fava.app.UserActionService"));new =
Z(Y("fava.browser.ViewportServices"));new =
Z(Y("fava.diagnostics.ViewDiagnostics"));new =
Z(Y("fava.view.ViewManagerInterface"));new =
Z(Y("fava.view.ViewRegistry"));new =
Z(Y("fava.browser.WindowService"));new =
Z(Y("fava.browser.WindowOpenerUtil"));new =
Z(Y("fava.app.WindowWidget"));new =
Z(Y("fava.request.XsrfService"));function =
ji(a,b){this.c=3Da;this.l=3D!!b;this.g=3D{0:this.c+"-arrowright",1:this.c=
+"-arrowup",2:this.c+"-arrowdown",3:this.c+"-arrowleft"}}x(ji,hb);n=3Dji.=
prototype;n.Lb=3D!1;n.ec=3D20;n.Xa=3D3;n.ib=3D-5;n.qa=3Dfunction(a,b,c){a=
=3D2;2=3D=3Da&&(a=3D0);ki(this,this.Xa,a,li(this.Xa)?this.a.offsetHeight/=
2:this.a.offsetWidth/2,0,c)};=0A=
function ki(a,b,c,d,e,f){if(a.b){var =
g=3Dmi(b,c),k,l=3Da.b;k=3D$f(l);k=3D(li(b)?k.height/2:k.width/2)-d;var =
m=3Dlg(l,g),p;if(p=3DUf(l))l=3Dbg(l),l=3Dnew =
F(l.top,l.left+l.width,l.top+l.height,l.left),li(b)?l.top<p.top&&!(m&1)?k=
-=3Dp.top-l.top:l.bottom>p.bottom&&m&1&&(k-=3Dl.bottom-p.bottom):l.left<p=
.left&&!(m&4)?k-=3Dp.left-l.left:l.right>p.right&&m&4&&(k-=3Dl.right-p.ri=
ght);k=3Dli(b)?new E(a.ib,k):new =
E(k,a.ib);m=3Dli(b)?6:9;p=3Db^3;li(b)&&"rtl"=3D=3Da.b.dir&&(p=3Db);g=3Dkg=
(a.b,mi(p,c),a.a,g,k,f,a.Lb?m:0,void 0,null);if(2!=3De&&g&496){ki(a,=0A=
b^3,c,d,2,f);return}!a.l||g&496||(e=3DparseFloat(a.a.style.left),f=3Dpars=
eFloat(a.a.style.top),isFinite(e)&&0=3D=3De%1&&isFinite(f)&&0=3D=3Df%1||P=
f(a.a,Math.round(e),Math.round(f)))}ni(a,b,c,d)}=0A=
function ni(a,b,c,d){var =
e=3Da.j;ab(a.g,function(a){bc(e,a,!1)},a);Yb(e,a.g[b]);e.style.top=3De.st=
yle.left=3De.style.right=3De.style.bottom=3D"";a.b?(c=3DWf(a.b,a.a),d=3Do=
i(a.b,b),li(b)?e.style.top=3Dpi(c.y+d.y,a.a.offsetHeight-15)+"px":e.style=
.left=3Dpi(c.x+d.x,a.a.offsetWidth-15)+"px"):e.style[0=3D=3Dc?li(b)?"top"=
:"left":li(b)?"bottom":"right"]=3Dd+"px"}function pi(a,b){return =
15>b?15:Math.min(Math.max(a,15),b)}=0A=
function mi(a,b){switch(a){case 2:return 0=3D=3Db?1:5;case 1:return =
0=3D=3Db?0:4;case 0:return 0=3D=3Db?12:13;default:return =
0=3D=3Db?8:9}}function oi(a,b){var c=3D0,d=3D0,e=3D$f(a);switch(b){case =
2:c=3De.width/2;break;case 1:c=3De.width/2;d=3De.height;break;case =
0:d=3De.height/2;break;case 3:c=3De.width,d=3De.height/2}return new =
E(c,d)}function li(a){return 0=3D=3Da||3=3D=3Da};function =
qi(a,b,c,d,e){d=3Dd||(b?L(M(b)):L());this.c=3Da;d.a.body.appendChild(this=
.c.h());cg(this.c.h(),!1);this.className=3Dri();Bh.call(this,b,c,d);Ja(th=
is,this.c);this.Pa(this.c.h());a=3Dug(this.c.h(),"ease-out",0,1);b=3Dug(t=
his.c.h(),"ease-in",1,0);this.B=3Da;this.v=3Db;a=3Dthis.I=3Dnew =
ji(ri(),!0);e=3Dnull!=3De?e:1;null!=3De&&(a.Xa=3De);ja(void =
0)&&(a.ec=3DMath.max(void =
0,15));ja(-1)&&(a.ib=3D-1);e=3Dthis.I;a=3Dthis.c.c;e.a=3Dthis.c.h();e.j=3D=
a;this.I.Lb=3D!0;this.mb=3D300}x(qi,Bh);qi.prototype.Ka=3Dfunction(){this=
.I.b=3Dthis.H;return this.I};=0A=
qi.prototype.Tb=3Dfunction(a){Me(this.c.g,a)};function =
si(a){z.call(this);this.a=3Da||L()}x(si,z);function =
ti(a){si.call(this,a);this.g=3Dthis.a.S("div",ri()+"-contentId");this.c=3D=
this.a.S("div",ri()+"-arrow",this.a.S("div",ri()+"-arrowimplbefore"),this=
.a.S("div",ri()+"-arrowimplafter"));this.b=3Dthis.a.S("div",{"class":ri()=
,role:"tooltip"},this.g,this.c);Te(this.h(),"tooltip");P(this.h(),"live",=
"polite")}x(ti,si);function =
ri(){return"jfk-tooltip"}ti.prototype.h=3Dh("b");ti.prototype.w=3Dfunctio=
n(){this.b&&Ke(this.b)};function ui(a,b,c,d){c=3Dc||(a?L(M(a)):L());var =
e=3Dnew ti(c);qi.call(this,e,a,b,c,d)}x(ui,qi);function =
vi(a,b,c){ui.call(this,a,b,c)}x(vi,ui);function wi(a){a.X||(a.X=3Dnew =
S(a));return a.X}vi.prototype.eb=3Dfunction(a){var =
b=3Da=3DM(a);yd(this.b.a,Ed(b),b);wi(this).m(a,"blur",this.ga)};vi.protot=
ype.ga=3Dfunction(a){"mouseout"!=3Da.type&&vi.o.ga.call(this,a)};vi.proto=
type.La=3Dfunction(a){if(a)rf(wi(this));else for(var =
b=3Dthis.b.ba(),c=3D0;b[c];c++)rf(wi(this));vi.o.La.call(this,a)};functio=
n =
xi(a,b){V.call(this,b);this.v=3Da}x(xi,V);n=3Dxi.prototype;n.N=3Dfunction=
(){xi.o.N.call(this);var a=3Dthis.h();P(a,"label",this.v);this.g=3Dnew =
wf(a);zg(this).m(this.g,"focusin",this.Hc).m(this.g,"focusout",this.zc);t=
his.c=3Dnew vi(a,ie?"Press \u2318+C to copy.":"Press Ctrl+C to =
copy.",this.a)};n.ca=3Dfunction(){this.b=3DO(this.a,"input")};n.Hc=3Dfunc=
tion(){var =
a=3Dthis.h();this.c.La();Fh(this.c,a);rh(this.c,!0);rg(function(){a.selec=
t()},10);U(this,"action")};n.zc=3Dfunction(){this.c&&rh(this.c,!1)};=0A=
n.w=3Dfunction(){xi.o.w.call(this);Ka(this.c)};new Z("a");function =
yi(a){this.b=3Da;this.a=3D[];for(a=3D0;a<this.a.length;a++);};function =
zi(){z.call(this);this.c=3D!0}x(zi,z);zi.prototype.ma=3Dh("c");zi.prototy=
pe.na=3Dfunction(a){this.c=3Da};var =
Ai=3D{1:"INVALID_KEYPRESS",2:"OBJECT_OPEN",3:"OBJECT_CLOSE"};zi.prototype=
.speak=3Dfunction(a,b){var c=3Dnew =
yi(a),d=3Dr(b)?b:0;this.ma()&&this.Qa(c,d)};function =
Bi(){zi.call(this)}x(Bi,zi);Bi.prototype.Qa=3Dfunction(a,b){var =
c=3Dba("cvox.Api");if(c&&(c.speak(a.b,b),0<a.a.length))for(var =
d=3Da.a.concat(),e=3D0;e<d.length;e++){var =
f=3Dd[e];c.td(Ai[0]);c.speak(f.b,1)}};Bi.prototype.stop=3Dfunction(){var =
a=3Dba("cvox.Api");a&&a.stop()};function =
Ci(a,b){zi.call(this);this.a=3Da?a:new =
we;this.g=3D!!b;this.b=3Dthis.a.h("docs-aria-speakable");if(!this.b)throw=
 Error("Could not find the ARIA live =
region.");Lh&&P(this.b,"relevant","additions");Di(this)}x(Ci,zi);Ci.proto=
type.na=3Dfunction(a){!this.ma()&&a?(Ci.o.na.call(this,a),Di(this)):this.=
ma()&&!a&&(this.g||this.speak("Screen reader support =
disabled."),Ci.o.na.call(this,a))};function Di(a){a.g||a.speak("Screen =
reader support enabled.")}=0A=
Ci.prototype.Qa=3Dfunction(a,b){1!=3Db&&this.a.ic(this.b);this.a.xb(this.=
b,this.a.a.createTextNode(String(a.b+" ")));for(var =
c=3Da.a.concat(),d=3D0;d<c.length;d++)this.a.xb(this.b,this.a.a.createTex=
tNode(String(c[d].b+" ")))};Ci.prototype.stop=3Dca;function =
Ei(a,b){zi.call(this);this.b=3Dnew =
S(this);if(null!=3Dba("cvox.Api"))this.a=3Dnew Bi;else{this.a=3Dnew =
Ci(a,b);var =
c=3Dw(this.Kc,this);qf(this.b,document,"chromeVoxLoaded",c,void =
0)}}x(Ei,zi);n=3DEi.prototype;n.ma=3Dfunction(){return =
this.a.ma()};n.na=3Dfunction(a){this.a.na(a)};n.Kc=3Dfunction(){var =
a=3Dthis.a.ma();this.a.Y();this.a=3Dnew =
Bi;this.a.na(a)};n.Qa=3Dfunction(a,b){this.a.Qa(a,b)};n.stop=3Dfunction()=
{this.a.stop()};n.w=3Dfunction(){Ka(this.b);Ka(this.a);Ei.o.w.call(this)}=
;function Fi(a){z.call(this);var b=3D{};if(a){for(var =
c=3DRc(a,1),d=3D0;d<c.length;d++){var =
e=3Dc[d];cb(b,Pc(e,1).toString(),Rc(e,2))}c=3DRc(a,2);for(d=3D0;d<c.lengt=
h;d++)e=3Dc[d],cb(b,Pc(e,1).toString(),Rc(e,2))}this.c=3Db;this.g=3Da?Rc(=
a,2):[];this.j=3D[];this.a=3Dnew =
S(this);Ja(this,this.a)}x(Fi,z);n=3DFi.prototype;n.Ub=3Dfunction(a,b){var=
 =
c=3Dthis.c[a],d=3Db.target;Gi(c)?(d=3DHi(this,a),Ii(c,d)):Ji(this,c,d)};n=
.vc=3Dfunction(a){a=3DKi(a.target);bc(a,"required",!1)};=0A=
n.pc=3Dfunction(a){var =
b=3Da.target;"radio"=3D=3Db.type.toLowerCase()&&(b=3DKi(b),bc(b,"required=
",!0));a.preventDefault()};function Ki(a){return =
Qe(a,"UL")||Qe(a,"TABLE")}function Hi(a,b){for(var =
c=3D[],d=3D0;d<a.g.length;d++){var =
e=3Da.g[d];if(Pc(e,1)=3D=3Db){c=3DRc(e,3);break}}e=3D[];for(d=3D0;d<c.len=
gth;d++)e.push(a.b.querySelectorAll('input[type=3D"radio"][name=3D"entry.=
'+c[d]+'"]'));return e}=0A=
function Li(a,b){var c=3D!0;ab(a.c,function(a,b){if(Mi(a)){var =
d=3Dthis.b.querySelectorAll('input[type=3D"checkbox"][name=3D"entry.'+b+'=
"]');c=3DNi(this,a,d)&&c}else =
Gi(a)?(d=3DHi(this,b),c=3DIi(a,d)&&c):c=3DJi(this,a,M("entry_"+b))&&c},a)=
;var d=3DOi(a);return b.checkValidity()&&c&&d}n.Vb=3Dfunction(a){var =
b=3Da.target;if(Li(this,b))return =
Pi(b),!0;a.preventDefault();return!1};n.Mc=3Dfunction(a){return =
Li(this,this.b)?!0:(a.preventDefault(),a=3DLb(ze("error",this.b)).concat(=
Lb(ze("required",this.b))),Se(a),!1)};=0A=
n.wc=3Dfunction(){this.a.ja(this.b,"submit",this.Vb)};function =
Pi(a){a.submit.disabled=3D!0;rg(function(){a.submit.disabled=3D!1},5E3)}=0A=
function =
Qi(a,b){a.b=3Db;if(!Ri(b,"novalidate")){a.a.m(b,"submit",a.Vb);a.l=3DM("s=
s-submit");a.a.m(a.l,"click",a.Mc);var =
c=3Db.querySelectorAll('input[formnovalidate][type=3D"submit"]');c&&B(c,f=
unction(a){this.a.m(a,"click",this.wc)},a);ab(a.c,function(a,b){if(Gi(a))=
for(var c=3DHi(this,b),g=3D0;g<c.length;g++)for(var =
k=3D0;k<c[g].length;k++)this.a.m(c[g][k],["change","blur"],w(this.Ub,this=
,b));else(c=3DM("entry_"+b))&&this.a.m(c,["change","blur"],w(this.Ub,this=
,b))},a);Si(a,b.querySelectorAll("input[required],select[required],textar=
ea[required]"));=0A=
(c=3Dze("ss-choices-required"))&&B(c,function(a){var =
b=3Da.querySelectorAll('input[type=3D"checkbox"]');Si(this,b);0<b.length&=
&this.j.push(a)},a)}}function =
Si(a,b){B(b,function(a){this.a.m(a,"invalid",this.pc);var =
b=3Da.type.toLowerCase();"radio"!=3Db&&"checkbox"!=3Db||this.a.m(a,"chang=
e",this.vc)},a)}function Ji(a,b,c){var =
d=3Dr(c.value)?c.value:"",e=3DRi(c,"required");return =
Hb(b,function(a){if(Ti(a,d,e,c,c.validity))return =
Ui(c,a,!1),!0;Ui(c,a,!0);return!1},a)}=0A=
function Ni(a,b,c){var d=3DKi(c[0]),e=3DFb(c,function(a,b){return =
a+b.checked},0);return =
Hb(b,function(a){a=3DTi(a,e,!1,d);bc(d,"error",!a);return a},a)}function =
Ii(a,b){for(var c=3D[],d=3D0;d<b.length;d++)for(var =
e=3D0;e<b[d].length;e++)if(b[d][e].checked){c.push(b[d][e].value);break}f=
or(var =
e=3DQe(b[0][0],"TABLE"),f=3D!0,d=3D0;d<a.length;d++)if(!Ti(a[d],c,!1,e)){=
f=3D!1;break}bc(e,"error",!f);return f}=0A=
function =
Ui(a,b,c){c?(a.setCustomValidity(Vi(b)),P(a,"invalid",!0)):(a.setCustomVa=
lidity(""),a.removeAttribute("aria-invalid"))}function Vi(a){var =
b=3DTc(a,2),c=3DTc(a,1),c=3DZh(c).a[b]||null;a=3D$h(b)?Wi(Rc(a,3)):Rc(a,3=
);return c.c(a)}=0A=
function Ti(a,b,c,d,e){e=3De?!!e.badInput:!1;var =
f=3Dv(b)?lb(xb(b)):!1,g=3Dt(b)?0=3D=3Db.length:!1;if(!e&&!c&&(v(b)&&f||t(=
b)&&g))return!0;if(e&&c)return =
Ui(d,a,!0),$b(d,"required"),Yb(d,"error"),!1;d=3DTc(a,2);e=3DTc(a,1);c=3D=
Zh(e).a[d]||null;if(4=3D=3De){a=3DRc(a,3)[0];switch(d){case =
299:a=3D$c(".*%s.*",a);break;case =
300:a=3D$c("^(?!^.*%s.*$).*$",a);break;case =
302:a=3D$c("^(?!^%s$).*$",a);break}a=3D[a]}else =
a=3D$h(d)?Wi(Rc(a,3)):Rc(a,3);return c.g(a)(b)}=0A=
function Wi(a){return Eb(a,function(a){return =
isNaN(zb(a))||/[^0-9\.-]/.test(a)?"0":a})}function Oi(a){var =
b=3D!0;B(a.j,function(a){var =
d=3DGb(a.querySelectorAll('input[type=3D"checkbox"]'),function(a){return =
a.checked});bc(a,"required",!d);b=3Db&&d},a);return b}function =
Mi(a){return Gb(a,function(a){return 7=3D=3DPc(a,1)})}function =
Gi(a){return Gb(a,function(a){return 8=3D=3DPc(a,1)})}function =
Ri(a,b){return =
a.hasAttribute?a.hasAttribute(b):!!a.getAttribute(b)};function =
Xi(a,b){this.b=3Da;this.a=3Dnew =
S(this);this.c=3D!1;this.B=3D!!b;this.A=3Dnew xi("Press Ctrl+C to copy =
the link to this form with your prefilled =
responses.");Yi(this);if(!ka(document.hasFocus)||document.hasFocus()){var=
 =
c=3DZi(this),d=3Ddocument.getElementById("topSubmitButton");d?d.focus():S=
e(N("*","errorbox-bad",c))}c=3DN("input","ss-q-other",void =
0);for(d=3D0;d<c.length;d++){var e=3DQe(c[d],null,"ss-choice-item",void =
0),f=3DN("input","ss-q-other-toggle",e)[0],e=3Dc[d],g=3Dnew =
Bf(e);this.a.m(e,"click",w(this.g,this,=0A=
e,f)).m(g,"key",w(this.v,this,e,f)).m(f,"click",w(this.g,this,e,f))}d=3Dn=
ull!=3Dthis.b.b[3]?Pc(this.b,3):null;c=3DZi(this);this.V||(this.V=3Dnew =
Ei);d=3Dnew Fi(d);Qi(d,c);new =
sf(Zi(this));if(c=3DM("pre-populate-url")||M("submit-form-url")){d=3Dthis=
.A;if(d.K)throw Error("Component already =
rendered");if(c&&d.yb(c))d.ub=3D!0,e=3Dxe(c),d.a&&d.a.a=3D=3De||(d.a=3DL(=
c)),d.fa(c),d.N();else throw Error("Invalid element to =
decorate");c.focus()}c=3DN("div","ss-calendar-button",void =
0);for(d=3D0;d<c.length;d++)$b(c[d],"ss-hidden-button");=0A=
c=3DN("select","ss-month-dropdown",void 0);new =
ph(c);(c=3DM("progress-bar"))&&new =
ii(c,Tc(this.b,1),null!=3Dthis.b.b[2]?Pc(this.b,2):void =
0);M("pre-populate-url")||M("pre-populate-url-banner")||this.B||ke||je||(=
window.onbeforeunload=3Dw(this.I,this),this.a.m(M("ss-submit"),"click",th=
is.l),(c=3DM("ss-back-button"))&&this.a.m(c,"click",this.l));$i(this);c=3D=
window.location.href;for(d=3D0;d<tf.length;d++)c=3Dee(c,tf[d]);uf(c)}Xi.p=
rototype.l=3Dfunction(){this.c=3D!0};=0A=
Xi.prototype.I=3Dfunction(){if(!M("ss-submit").disabled&&!this.c&&aj())re=
turn"You have pending form responses. These form responses will not be =
saved if you leave this page.";this.c=3D!1};=0A=
function aj(){for(var a=3DN("textarea",void 0,void =
0),b=3D0;b<a.length;b++)if(!lb(xb(a[b].value)))return!0;a=3DN("input",voi=
d 0,void 0);for(b=3D0;b<a.length;b++){var =
c=3Da[b];if("submit"!=3Dc.type)if("radio"=3D=3Dc.type||"checkbox"=3D=3Dc.=
type){if(c.checked)return!0}else =
if("hidden"=3D=3Dc.type){if("draftResponse"=3D=3Dc.name&&1<c.value.split(=
",")[0].length)return!0}else =
if(!lb(xb(c.value)))return!0}a=3DN("select",void 0,void =
0);for(b=3D0;b<a.length;b++)if(!lb(xb(a[b].value)))return!0;return!1}=0A=
function Yi(a){var =
b=3Ddocument.getElementById("topSubmitButton");b&&(a.a.m(b,["click","subm=
it"],w(function(){Zi(this).submit.click()},a)),b.style.display=3D"")}func=
tion Zi(a){a.j||(a.j=3Ddocument.getElementById("ss-form"));return =
a.j}Xi.prototype.g=3Dfunction(a,b){lb(a.value)||(b.checked=3D!0);rg(funct=
ion(){a.focus()},10)};=0A=
Xi.prototype.v=3Dfunction(a,b,c){if("radio"=3D=3Db.type.toLowerCase()&&38=
=3D=3Dc.a){if(0=3D=3Da.selectionStart){a=3DQe(a,"LI","ss-choice-item");if=
(r(a.previousElementSibling))a=3Da.previousElementSibling;else =
for(a=3Da.previousSibling;a&&1!=3Da.nodeType;)a=3Da.previousSibling;a=3DN=
("input",void 0,a)[0];a.focus();a.checked=3D!0}}else =
yf(c.a)&&this.g(a,b)};function $i(a){if(ke||je){var =
b=3Dfunction(a){a.click()},c=3Dye();a.a.m(c,"touchstart",ra(b,c));(c=3DM(=
"ss-back-button"))&&a.a.m(c,"touchstart",ra(b,c))}}=0A=
function bj(a,b){var c=3DZc;c||(c=3Dnew =
Yc,c.c=3D!0,Zc=3Dc);c=3Dc.a(ai.C(),Za(a));new Xi(c,b)}var =
cj=3D["_initFormViewer"],dj=3Dq;cj[0]in =
dj||!dj.execScript||dj.execScript("var "+cj[0]);for(var =
ej;cj.length&&(ej=3Dcj.shift());)!cj.length&&r(bj)?dj[ej]=3Dbj:dj[ej]?dj=3D=
dj[ej]:dj=3Ddj[ej]=3D{}; })()=0A=

------=_NextPart_000_0000_01D173B6.8C52BE10--
