# Supplementary material for: Clinical Videoconferencing as eHealth: A Critical-Realist Review and Qualitative Meta-Synthesis
Source: J Med Internet Res. 2018 Oct 25;20(10):e282. doi: 10.2196/jmir.8497 (PMC6231801; doi:10.2196/jmir.8497)
Supplement: Multimedia Appendix 2 [file jmir_v20i10e282_app2.xlsx]

## Sheet: Form Responses 1
First author and title	Year published	Please report methods used in case studies	Patient populations and clinical area (s) covered in case study	The video conference intervention or service included	Definition and description of video conferencing technologies	Was video conference combined with additional technologies?	Was the service performed according to described organisational and participatory arrangements?	Which outcome measures, goals or ideas were described for the service	What was the main conclusion?	Which challenges did the author(s) describe for the future of the service	What were the suggestions for improvement of the services	What was the suggestion for further research?
Larry E. Davis. Teleneurology: Successful Delivery of Chronic Neurologic Care to 354 Patients Living Remotely in a Rural State	2014	Interviews, one group with a patient satisfaction questionnaire at the end of the consultation	Rural veterans and in Neurology	The clinical video telehealth (CVT) system enables a neurologist to directly talk to and examine a Veteran with a neurologic illness at his or her local CBOC.	The equipment used included a Tandberg or Jabber camera system (Cisco, San Jose, CA) at the neurology clinic and one of three Tandberg camera systems (table top, conferencing, or global media cart) at the CBOC site. ISDN lines transmitted the information between the two sites at 548 kilobits/s. No recordings were made of the sessions.	None	o Between professionals and patients	o Effective management and/or coordination, o Economic issues (cost effectiveness or cost reduction), o Assessment or diagnostics, o Patient satisfaction, o provider satisfaction	Our study confirms earlier pilot studies of successful follow-up care through telemedicine. Our patients were highly satisfied with the convenience and quality of their teleneurology visit, and the neurology providers were convinced that neurologic care to both teleneurology and clinic follow-up patients was equivalent. Teleneurology to rural Veterans can provide quality neurologic care and overw…	None	Under some circumstances the availability of a nursing assistant or health technician to see the patient before our session and complete a variety of screening questionnaires specific to the patient’s neurologic condition would be helpful to the provider during the patient appointment. Questionnaires ranging from simple cognitive screening exams such as the Mini Mental Status Examination to those…	None
R Whit Hall. Neonatal Regionalization Through Telemedicine Using a Community Based Research and Education Core Facility	2010	Prospective case study	Neonatal Intensive care	The Community Based Research and Education Core Facility of the Center for Translational Neuroscience established a network of 15 telemedicine units with real-time teleconferencing and diagnostic quality imaging, called Telenursery, placed in Neonatal Intensive Care Units, using T1 lines to link these units with a large academic neonatal practice.	Weekly educational conferences were conducted to establish guidelines for obstetrical, neonatal and pediatric care in a program called PedsPLACE (Physician Learning and Collaborative Education)network is in place at nearly 40 rural hospitals and other local health agencies across the state and includes 15 Telenursery sites (See figure 1). It maintains a 24-hour call center staffed by experienced …	o Diagnostic qualty imaging	o Between professionals and patients	o Effective management and/or coordination, o Pattern of delivery (births)	Telemedicine is an effective way to translate evidence based medicine into clinical care when combined with a general educational conference. Patterns of deliveries appear to be changing so that those newborns at highest risk are being referred to the regional perinatal centers.	None	telemedicine-based education and consultation combined with guideline dissemination can be effective in enhancing access to beneficial specialty care for the management of high risk pregnancies, particularly for rural and underserved populations. In doing so, these approaches may facilitate the development of regionalized systems of perinatal care that improve access and health outcomes for LBW i…	None
Rhonda G. Cady. Mixed Methods Approach for Measuring the Impact of Video Telehealth on Outpatient Clinic Triage Nurse Workflow	2013	Prospective case study using mixed mixed methods (qualitative and quantitative)	general pediatrics and between hospital based general pediatrics clinic and homes	video telehealth (VTH) is the experimental use of PC-based, HIPAA-compliant video-conferencing software between home and outpatient clinic triage office, to communicate health questions and concerns that would otherwise be communicated by telephone.	yes, Each informant family (n=11) received a telehealth packet containing HIPAA-compliant video-conferencing software (PVX, Polycom Inc., Pleasanton, CA), a web camera, and instructions for installation.	No	o Between professonals, patients and family caregivers, o Nurses, parent and child	o Effective management and/or coordination, o Safety, o time use, o usefulness	Outpatient clinic triage using video telehealth required significantly more time than telephone triage, indicating a reduction in nurse efficiency	An organization-wide video gateway and firewall caused unpredictable connectivity issues during VTH call initiation. Families with successful VTH connections one day were unable to connect with the triage nurse another day. When VTH connectivity issues occurred, the triage nurse stopped her workflow and waited for issue resolution. Triage nurses are very busy and often work alone. After several l…	A reliable VTH platform could reduce workflow disruption, increase nurse confidence in VTH triage and yield different results	One question that remains unanswered is the impact of VTH on physician workflow efficiency. The increased depth and breadth of data provided during VTH could change the time spent by physicians assessing and formulating a treatment plan. VTH could also change the implementation or delivery of a treatment plan. Measuring the time of activities conducted by physicians during an episode of triage pr…
Carlos Zamaron: Telemedicine system for the care of patients with neuromuscular disease and chronic respiratory failure	2014	Questionnaire CSQ-8 and monitored data	Home care for neuromuscular disease, chronic respiratory failure	Home nurse visits:The tutor nurse visited the patient at home once a month, performed all regular procedures, and checked the equipment by testing all medical (sphygmomanometer, electrocardiograph, pulse oximeter and mechanical ventilator) and communication devices. Any malfunction was reported to the supervising physician.	Depending on the severity of the patient's condition, two different telecare protocols were followed. If the patient's condition was stable (baseline), a videoconference consultation, a 5-minute oximetry monitoring sample (Figure 2), and three blood pressure measurements were carried out every 2 weeks. If required, an electrocardiogram was also done. On the other hand, if the patient's condition …	o Monitoring and transmission of vital signs (blood pressure, glucose etc), o Care technologies at patients home	o Between professonals, patients and family caregivers	o Enabling information exchange and communication in a standardized way between health care establishments, o Reduced hospital admissions, o Reduced need for home visits, o Use of system. o Patient satisfaction by the Client Satisfaction Questionnaire (CSQ-8) [6]. This questionnaire includes eight items with four possible responses. Higher scores indicate greater satisfaction. o Clinical impact w…	In conclusion, our findings indicate that the telecare system employed in the present study was user friendly for patients and care givers. Patients indicated a reasonable level of satisfaction. The telemedicine system was effective for the home treatment of three patients with severe neuromuscular diseases and reduced the need for hospital admissions.	None	None	None
Debra Parker Oliver: Caregiver evaluation of the ACTIVE intervention: “It was like we were sitting at the table with everyone”	2014	Semistructured telephone interviews to informal caregivers, recoded and transcribed. Recruited from the intervention group in an RCT (ACTIVE)	terminal illness/hospice patients	Interdiciplinary team group metings every second week were parts of the total home care for hospice patients under the Medicare/Medicaid program Those in the intervention group are given a web camera and taught how to use a video-conferencing website through virtual interactive families (www.vifamilies.com) so they can join in the team meeting. They are informed of the day and time their case wil…	No	o A total home care package, o Not specified	o Between professionals and family care givers	o o Encouragement of new relations between participants, o Shared decision making, o Education of patients, consumers or citizens	The involvement of informal caregivers in hospice care plan meetings overall was rated positively by those who participated in them. Although the role of technology in the meetings was a mixed experience and the short length of the interaction sometimes a frustration, most caregivers reported feeling a part of the team and were positive about the experience with the technology. As a result, careg…	challenges with the technology, other challenges included a feeling of being rushed at times and a frustration when they did not feel included or involved	a more frequent meeting time, a need for to train hospice staff how to conduct telehealth interactions, and suggestions for additional information for caregivers.	None
Homer Papadopoulos: Tile-Ippokratis: The Experience of an Ehealth Platform for the Provision of Health Care Services in the Island of Chios and Cyprus	2010	The evaluation of the Tile-Ippokratis ehealth platform has been primarily technical in order to verify that the systems can operate in reliable way and end users’ oriented (using questionnaires and interviews)...data were collected through the following methods: (i)Technical metrics deriving from monitoring the ehealth system during the pilots,(ii)Users’ acceptance metrics collecting quantitative…	elderly, patients with chronic diseases, postsurgery patients (HT, COPD, CVD)	This paper presents the architecture of the Tile-Ippokratis ehealth platform. The platform covers a wide range of services:(i)support the collaboration and consultation between remote located health care personnel,(ii)enable the electronic monitoring of “at risk” citizens, elderly, and patients with chronic diseases, in the area of Island of Chios,(iii)home telemonitoring of post-surgery patients…		The platform (Server Software, EPR, Web Viewer-enabling Internet access to patient measurements) Monitoring and transmission of vital signs (blood pressure, glucose etc), Electronic self help tools, Care technologies at patients home, Electronic health records/patient records	o Between professionals, o Between professionals and patients	o Economic issues (cost effectiveness or cost reduction), o Enabling information exchange and communication in a standardized way between health care establishments, o Reduced hospital admissions, o Safety, o Self-management, o quality of life	The evaluation results showed the feasibility of the proposed platform to be successfully used by physicians and civilians.	most of the patients were not comfortable with using video communication and pc technology (especially the elderly one). But after that period the number of measurements started to gradually reduce. This behavior, mainly coming from the postsurgery patients, makes us conclude that the users are not willing to use frequently/daily and for long time periods ehealth monitoring devices even if they a…	However, further actions are needed in order to enable the local health care systems and the different group population to be familiarized and use in their everyday live mature technological solutions for the provision of health care services.	None
Bernhard Tetu: The Eastern Québec Telepathology Network: a three-year experience of clinical diagnostic services	2014	Real-time evaluation of concordance rate, turnaround time, and effect of telepathology on health care professionals, patients, organization, and delivery of care. 3 years experience.	Pathology (surgical).	The coverage includes intraoperative consultations (IOC), expert opinions, urgent analyses and supervision of macroscopic description.	Two videoconferencing devices (PCS-XG80DS Codec, Sony, Minato, Tokyo, Japan) equipped with a drawing tablet (Bamboo CTE-450K, WACOM, Otone, Saitama, Japan)	Includes a macroscopy station (PathStand 40, Diagnostic Instruments, Sterling Height, USA) . Each site was also equipped with either a Nanozoomer 2.0 RS (16 sites) or an HT (8 sites) digital whole-slide scanner (Hamamatsu Photonics, Shizuoka Prefecture, Japan) and the images are saved on a local dedicated telepathology server	o Between professionals, o A selected group of experts	o Effective management and/or coordination, o Enabling information exchange and communication in a standardized way between health care establishments, o Assessment or diagnostics, o Decision support, o Preventing interruption of IOC service, two-stage surgeries, and patient transfers. o Retention and recruitment of surgeons in remote hospitals. Reduces isolatio0n and insecurity among pathologist…	In short, our experience demonstrates that the Eastern Quebec Telepathology Network allowed the maintenance of rapid and high quality pathology services in a network of more than 20 sites dispersed across a large territory.	Tecnology will force different jurisdictions. Resistance from many pathologists and surgeons to adopt the digital technology.	redefine the routing and prioritization of most urgent surgical pathology cases and adopt a more integrated and comprehensive pathology coverage at a regional or national level.However, the key to the success of telepathology requires a strong communication plan and a highly coordinated effort between surgeons, pathologists, stakeholders, laboratory staff, biomedical, administrative and IT suppor…	None
Smriti Agarwal: Thrombolysis Delivery by a Regional Telestroke Network—Experience From the UK National Health Service	2014	Comparison between medialn values of patients in trombolyses/ no trombolyses by 2 sample t-test and Wilcoxon rank sum test.	Stroke patients in hospitals	The telemedicine cart, provided to the emergency departments of participating hospitals, is comprised of of a PC in a bespoke mobile trolley (Parity Medical®) with an additional high‐resolution CCTV camera mounted on top of the screen. Each consultant has access to a 17′′ laptop coupled to the telemedicine cart using Visimeet® videoconferencing software, allowing rapid access to the virtual consu…		No combinations	o Between professionals	o Effective management and/or coordination, o Increased access to services, o Safety	In summary, the East of England telestroke project has demonstrated safe and efficacious delivery of an out‐of‐hours thrombolysis service across regional hospitals in a large rural landscape.	slightly longer door‐to‐needle and onset‐to‐needle time	Involvement of on-site specialist nurses	It would be interesting to examine whether there is meaningful variability in how well the network works for different hospitals and whether the success depends on local expertise and/or varying patient populations. While Table 3 highlights this variability, the sample size for the project data is too small to examine such factors for each site individually. Further long‐term data would be needed…
Jelle van Gurp: How Outpatient Palliative Care Teleconsultation Facilitates Empathic Patient-Professional Relationships: A Qualitative Study	2015	Qualitative study among patients, family, caregivers (PCPs and SPCTs), using long-term direct observations, semi-structured interviews, and open interviews.	Home-based palliative care patients (18 with cancer, 2 with COPD)	Weekly VC interactions between a hospital-based SPCT and palliative care patients living at home. PCPs were invited to attend the teleconsultations at the patient's home. Due to rapid technological developments, two teleconsultation devices were used during the course of this study: 1) a simplified desktop computer called a “Bidibox” (Focuscura Inc.; Netherlands) and 2) an iPad 2 (Apple Inc.; Uni…		No	o Between professonals, patients and family caregivers	o Extending the scope of health care beyond its conventional boundaries, o Tecnologized, intimate patient-professional relationships. o Transparency of technology defines quality of care.	This study demonstrated that three key components can describe the impact of teleconsultation on the home-based palliative care patient-palliative care specialist relationship: TCT enables patients and professionals to transcend the institutional walls of the home and hospital, TCT’s transparency changes the quality of care, and technologized but intimate patient-palliative care specialist relati…	The potential of jeopardizing privacy by teleconsultations.This study about the fit of teleconsultation technology into palliative care introduced two new ethical questions. How does a teleconsultation technology, which naturally invites participants to active communication, relate to the emphasis on being silent with a patient as described in palliative care literature [20]? Furthermore, will te…	Tablet computers are better than laptops.	None
Jelle van Gurp: Teleconsultation for integrated palliative care at home: A qualitative study	2015	A qualitative study was employed that included serial observations of teleconsultations, unstructured interviews directly following teleconsultations, and serial semi-structured interviews with patients, family caregivers, PCPs, and SPCT clinicians.	Home-based palliative care patients (16 with cancer, 2 with COPD)	For this study, synchronous audiovisual teleconsultation between a hospital-based SPCT and home-based palliative care patients was added to the existing community care model. PCPs were invited to attend the teleconsultations at the patient’s home to build tripartite consultations between patient, PCP, and SPCT.18	No	No combinations	o Between professonals, patients and family caregivers	o Encouragement of new relations between participants, o Shared decision making, o Stimulate integration of primary and specialist palliative care. o Better interprofessional understanding of one another's working contexts.	The introduction of specialist teleconsultation in palliative home care supported multidisciplinary care. Teleconsultation also has the potential to facilitate interdisciplinary care, especially if the technology develops and allows for safe, high-quality three-way online communication in the near future and palliative caregivers get more familiar with such a form of tripartite consultation.	Fitting teleconsultations into a PCPs daily working routine (if rigid). Does not fit the unpredictable character of palliative home care (if rigid). Leads to irritation if not aprofessional attitude. Unprepared or unauthorized SPCT members. (Tab 4)	Well organized bakcstage work to prevent professional disagreement etc. Availability of boadband Internet (local infrastructure).	None
Annette M Johansson: Patients’ Experiences with Specialist Care via Video Consultation in Primary Healthcare in Rural Areas	2014	VC with patient, GP (located together), and specialist. Qualitative. Individual semi-structured interviews with 26 patients..	Dermatology and heart disease patiens in a primary health care centre.	VC with patient and primary health care personell at a PHC centre, and a specialist at the main hospital.		No combinations	o Between professionals and patients	o Economic issues (cost effectiveness or cost reduction), o Increased access to services, o Safety, o Patients' experiences with VC encounters. o Reduced travelling.	A majority of the participants considered the VC encounter as a positive experience and thought of the encounter as a three-part conversation. Even for the patients who did not believe the VC encounter provided the best care, the patients still considered VC as a possible option because they did not have to travel. This shows that VC is a possible solution to increase accessibility to specialized…	None	None	Further research should be conducted to investigate whether district nurses responsible for the VC encounter can improve the access to specialist care in rural areas when regular GP is not available. There is also need for studies if VC can increase access to specialist care in other specialities. Also research about the economic and environmental factors need to be examined in larger scale to se…
Shobana Kubendran. A novel approach in pediatric telegenetic services: geneticist, pediatrician and genetic counselor team	2017	A proof of consept study One group - develope a service in genetics for underserved areas using televideo	Pediatric Genetics	Televideo -patient/parent and counselor at remote site - specialist at the hospital.A KUSM–W faculty general pediatrician was added to work with the GC in the genetics clinic in July 2011. In this clinic model, there are three providers and appointment types. The pediatrician and GC have a genetics clinic in which they evaluate patients in person together on two half days per month without the ge…	NR	No	Yes, In models of pediatric telegenetic clinics, the geneticist or Genetic Councelor conducts the evaluation using telemedicine technology with a facilitator at the patient site who could be a GC, nurse, pediatric specialist or telehealth presenter. A strategy for optimizing the consultation time with the geneticist in a telegenetics clinic is facilitation of a pediatrician and GC that evaluate p…	Patient satisfaction	The pediatrician/GC clinic provides a model of collaborative care that is a medical home neighbor and exemplifies the integration of genetics into primary care. The telegenetics clinic offers a viable solution to providing competent and convenient access to a geneticist for patients in chronically underserved regions.	None	None	Further studies are needed to better define the outcomes of pediatric genetic evaluations and to specify which outcomes are most appropriate in determining the satisfaction and efficacy of telegenetics evaluation compared with in-person genetic evaluations
Francesco Fusco. Telerehabilitation after total knee replacement in Italy: cost-effectiveness and cost-utility analysis of a mixed telerehabilitation-standard rehabilitation programme compared with usual care	2016	Markov decision modelling of cost effectiveness and cost-utility analysis based on patient level and secondary data sources employing Italian National Health Service (NHS; Ita-NHS) and Society perspectives.	Patients undergoing total knee replacement	10 face-to-face rehabilitation sessions and 10 telesessions delivered in the following 3 months after Total Knee Replacement (TKR)	A kit composed of two sensors and one tablet (equipmentcost: €260).	Sensors	Yes, Standard Rehabilitation: 20 face-to-face rehabilitation sessions in the following 3 months after TKR. 2. Standard Rehabilitation+TeleRehabilitation: 10 face-to-face rehabilitation sessions and 10 telesessions delivered in the following 3 months after TKR.	The incremental cost per additional knee flexion range of motion (ROM) and per QALY gained by SR-TR compared with SR. Second, we considered the probability of being cost-effective and the probability of being more effective and less expensive.	The analysis suggested SR-TR to be cost-effective, even less expensive and more effective if the PCUs provide ambulance transportations. However, the uncertainty related to TR costs, HRQOL and long-term clinical outcomes raises important topics for future research, which should be addressed to confirm our estimates.	None	None	Even though further research is needed to validate our results, TR after TKR has been shown to be able to curb spending in healthcare and to improve clinical outcomes in the short term.
Wendy Schulver: ‘Well, if the kids can do it, I can do it’: older rehabilitation patients' experiences of telerehabilitation	2016	Qualitative semi-structured interviews face-to-face in patients homes	Rehabilitation patients (mobility) aged 60-92 years	Patients were provided with an 8-week individualized therapy programme. Each week of the intervention period, patients received a visit at home and an additional videoconference via iPad from therapists. Activity data from the Fit- BitR (i.e. number of steps taken per day) were visible to both therapist and patient via the iPad and discussed during video consultations.	The programme used ‘off-the-shelf’ technologies including iPads for videoconferencing and electronic FitBitR devices.	yes, electronic FitBit devices	Yes (between patients/spouses/carer and physiotherapists)Participants were visited by a physiotherapist and shown how to use the technology. Patients were provided with an 8- week individualized therapy programme including a range of exercises. Each week of the intervention period, patients received a visit at home and an additional videoconference via iPad from therapists.	Positive outcomes in terms of the experience, activity levels, fitness, functioning and well-being.	Participants found telerehabilitation convenient and motivating, coped well with the technology and developed positive therapeutic relationships. The learning and practice aspects sat well in the context of a rehabilitation programme. The use of commercially available technologies may have contributed to respondents’high levels of acceptability.	rehabilitation patients value face-toface contact with their therapist, even when they are very positive about their telerehabilitation experience. This perception of telerehabilitation as complementary rather than a substitute to in-person care indicates that an ideal telerehabilitation service would continue to provide traditional therapy options by interspersing face-to-face contact with at di…	None	Future areas of research include examinations of the conditions under which at distance only telerehabilitation is acceptable, the feasibility of using telehealth technologies to support the rehabilitation of older people with cognitive impairment, and giving a voice to older people who decline telerehabilitation services.
Hisanao Akiyama: A trial case of medical treatment for primary headache using telemedicine	2018	Face-to-face interview and face-to-face examination	One single patient with headache. Neurology.	Use of a telemedicine system in order to have a face-to-face interview and examine the patient, to performcranial MRI and electroencephalogram (EEG), to facilitate a discussion between the 2 physicians at different locations, and to prescribe medication, all via data and video transmission	The telemedicine program uses a video conferencing system (Life Size HD Visual Communication System; Hitachi High Technologies Corporation, Tokyo, Japan) comprising a 40-inch LCD monitor (Toshiba, Tokyo, Japan), camera, remote controller, and MicPod. The system enables real-time video-based communication via a high-speed internet connection [Nippon Telegraph and Telephone Corporation (NTT),Tokyo,…	Yes (cranial MRI and EEG, as well as physical and neurological examination)	Yes, between physicians at two locations, and a patient. remotely treat a patient with primary headache via a connection between our branch hospital (which does not have a headache specialist) and our main hospital. In the context of this case, we describe this approach as “doctor-to patient with doctor” telemedicine.	Establishing a diagnosis and prescription of medication	Our findings suggest that telemedicine can be used by a general physician and a headache specialist to facilitate treatment of patients with primary headache and can make a meaningful contribution to regional health care in the future.	Future challenges to the use of telemedicine include expanding its use to other areas, covering the costs of implementing and maintaining the equipment, providing adequate explanations to patients and family members, ensuring the security of patient video transmissions, establishing a technique to maintain patient medical records, assigning suitable medical personnel to supervise the treatment, a…	None	None
Patrick D. Hoek, The effect of weekly specialist palliative care teleconsultations in patients with advanced cancer –a randomized clinical trial	2017	A two-armed, non-blinded randomized clinical trial. The participants were randomized to receive weekly, prescheduled teleconsultations with an SPCT-member (intervention group), or to receive “care as usual” (control group), for a period of 12 weeks.	Seventy-four home-dwelling patients diagnosed with advanced cancer were recruited from outpatient clinics of a tertiary university hospital and from regional home care organizations	Videoconferencing (also video- or teleconsultations), which involves theuse of real-time (synchronous) audio-visual communication technology the use of videoconferencing techniques to improve the quality of palliative care for patients residing at home	teleconsultation devices consisted of a Pal4-desktop computer (“Bidibox”, Focuscura Inc., the Netherlands) with a touch screen, a separate microphone/ speaker, and a separate camera. During the study period, tablet computers became available. These devices seemed more user-friendly, and therefore the “Bidibox” computers were replaced by tablet computers (iPad 2® and iPad mini®; Apple Inc., United…	See previous cell	Weekly teleconsultations between patients receiving palliative home care and a hospital-based specialist palliative care consultation team (SPCT) “care as usual”	to evaluate whether the intervention improves patient-experienced symptom burden when compared to care as usual. objectives were to evaluate the effect of these teleconsultations on (1) unmet palliative care needs, (2) experienced continuity of medical care, (3) hospital admissions, and (4) satisfaction with teleconsultations. Furthermore, the effect of teleconsultations on the burden experienced…	Despite promising earlier research, the present study shows that telemedicine does not necessarily lead to a better quality of advanced cancer care. Indeed, the use of telemedicine might create a situation in which patients experience a higher symptom burden, despite high degrees of satisfaction.	Future research and care models should therefore explore the beneficial as well as the potentially harmful aspects of teleconsultations within advanced cancer treatment cancer care, thereby focusing on (1) ways to optimize multidisciplinary care via teleconsultations, (2) the appropriate timing and frequency of palliative care teleconsultations for patients with advanced cancer and other groups o…	See previous cell	see previous cell
